# Supplementary material for: Large synteny blocks revealed between Caenorhabditis elegans and Caenorhabditis briggsae genomes using OrthoCluster
Source: BMC Genomics. 2010 Sep 24;11:516. doi: 10.1186/1471-2164-11-516 (PMC2997010; doi:10.1186/1471-2164-11-516)
Supplement: Additional file 1 — new gene models for C. elegans. gff3 file with the structure of all new genes in C. elegans. [file 1471-2164-11-516-S1.GFF]

##gff-version 3
X	improved_genome	gene	8297084	8297512	.		.	ID=R09F10.12
X	improved_genome	exon	8297244	8297512	.	-	.	ID=R09F10.12
X	improved_genome	exon	8297084	8297180	.	-	.	ID=R09F10.12
X	improved_genome	intron	8297181	8297243	.	-	.	ID=R09F10.12
I	improved_genome	gene	6420246	6420431	.		.	ID=R10A10.3
I	improved_genome	exon	6420246	6420431	.	-	.	ID=R10A10.3
X	improved_genome	gene	12752747	12755881	.		.	ID=F22E10.6
X	improved_genome	exon	12755676	12755881	.	-	.	ID=F22E10.6
X	improved_genome	exon	12755442	12755579	.	-	.	ID=F22E10.6
X	improved_genome	exon	12755044	12755196	.	-	.	ID=F22E10.6
X	improved_genome	exon	12754824	12754995	.	-	.	ID=F22E10.6
X	improved_genome	exon	12753531	12754777	.	-	.	ID=F22E10.6
X	improved_genome	exon	12753036	12753480	.	-	.	ID=F22E10.6
X	improved_genome	exon	12752747	12752989	.	-	.	ID=F22E10.6
X	improved_genome	intron	12755580	12755675	.	-	.	ID=F22E10.6
X	improved_genome	intron	12755197	12755441	.	-	.	ID=F22E10.6
X	improved_genome	intron	12754996	12755043	.	-	.	ID=F22E10.6
X	improved_genome	intron	12754778	12754823	.	-	.	ID=F22E10.6
X	improved_genome	intron	12753481	12753530	.	-	.	ID=F22E10.6
X	improved_genome	intron	12752990	12753035	.	-	.	ID=F22E10.6
V	improved_genome	gene	14226040	14226342	.		.	ID=K02E11.12
V	improved_genome	exon	14226040	14226342	.	-	.	ID=K02E11.12
IV	improved_genome	gene	4809539	4809954	.		.	ID=H06H21.13
IV	improved_genome	exon	4809777	4809954	.	-	.	ID=H06H21.13
IV	improved_genome	exon	4809539	4809681	.	-	.	ID=H06H21.13
IV	improved_genome	intron	4809682	4809776	.	-	.	ID=H06H21.13
IV	improved_genome	gene	16936371	16939059	.		.	ID=Y116A8C.199
IV	improved_genome	exon	16938973	16939059	.	-	.	ID=Y116A8C.199
IV	improved_genome	exon	16938834	16938917	.	-	.	ID=Y116A8C.199
IV	improved_genome	exon	16937943	16938095	.	-	.	ID=Y116A8C.199
IV	improved_genome	exon	16936371	16936439	.	-	.	ID=Y116A8C.199
IV	improved_genome	intron	16938918	16938972	.	-	.	ID=Y116A8C.199
IV	improved_genome	intron	16938096	16938833	.	-	.	ID=Y116A8C.199
IV	improved_genome	intron	16936440	16937942	.	-	.	ID=Y116A8C.199
IV	improved_genome	gene	7920430	7921903	.		.	ID=C49H3.14
IV	improved_genome	exon	7920430	7920531	.	+	.	ID=C49H3.14
IV	improved_genome	exon	7921363	7921727	.	+	.	ID=C49H3.14
IV	improved_genome	exon	7921774	7921903	.	+	.	ID=C49H3.14
IV	improved_genome	intron	7920532	7921362	.	+	.	ID=C49H3.14
IV	improved_genome	intron	7921728	7921773	.	+	.	ID=C49H3.14
X	improved_genome	gene	5567338	5567821	.		.	ID=C38C5.2
X	improved_genome	exon	5567338	5567574	.	+	.	ID=C38C5.2
X	improved_genome	exon	5567696	5567821	.	+	.	ID=C38C5.2
X	improved_genome	intron	5567575	5567695	.	+	.	ID=C38C5.2
II	improved_genome	gene	12620999	12621860	.		.	ID=Y38E10A.29
II	improved_genome	exon	12621695	12621860	.	-	.	ID=Y38E10A.29
II	improved_genome	exon	12620999	12621051	.	-	.	ID=Y38E10A.29
II	improved_genome	intron	12621052	12621694	.	-	.	ID=Y38E10A.29
II	improved_genome	gene	8562361	8563636	.		.	ID=F54C9.13
II	improved_genome	exon	8562361	8562447	.	+	.	ID=F54C9.13
II	improved_genome	exon	8562520	8562762	.	+	.	ID=F54C9.13
II	improved_genome	exon	8563220	8563453	.	+	.	ID=F54C9.13
II	improved_genome	exon	8563499	8563636	.	+	.	ID=F54C9.13
II	improved_genome	intron	8562448	8562519	.	+	.	ID=F54C9.13
II	improved_genome	intron	8562763	8563219	.	+	.	ID=F54C9.13
II	improved_genome	intron	8563454	8563498	.	+	.	ID=F54C9.13
II	improved_genome	gene	12823689	12823946	.		.	ID=Y46G5A.41
II	improved_genome	exon	12823689	12823946	.	+	.	ID=Y46G5A.41
I	improved_genome	gene	6348585	6348842	.		.	ID=K04F10.8
I	improved_genome	exon	6348585	6348842	.	+	.	ID=K04F10.8
V	improved_genome	gene	11771236	11773143	.		.	ID=F55A11.13
V	improved_genome	exon	11771236	11771302	.	+	.	ID=F55A11.13
V	improved_genome	exon	11771361	11771520	.	+	.	ID=F55A11.13
V	improved_genome	exon	11771576	11772176	.	+	.	ID=F55A11.13
V	improved_genome	exon	11772223	11772693	.	+	.	ID=F55A11.13
V	improved_genome	exon	11772742	11772859	.	+	.	ID=F55A11.13
V	improved_genome	exon	11772912	11773024	.	+	.	ID=F55A11.13
V	improved_genome	exon	11773072	11773143	.	+	.	ID=F55A11.13
V	improved_genome	intron	11771303	11771360	.	+	.	ID=F55A11.13
V	improved_genome	intron	11771521	11771575	.	+	.	ID=F55A11.13
V	improved_genome	intron	11772177	11772222	.	+	.	ID=F55A11.13
V	improved_genome	intron	11772694	11772741	.	+	.	ID=F55A11.13
V	improved_genome	intron	11772860	11772911	.	+	.	ID=F55A11.13
V	improved_genome	intron	11773025	11773071	.	+	.	ID=F55A11.13
V	improved_genome	gene	1315132	1315446	.		.	ID=F16B3.4
V	improved_genome	exon	1315132	1315446	.	+	.	ID=F16B3.4
IV	improved_genome	gene	3716296	3719152	.		.	ID=Y37E11AM.4
IV	improved_genome	exon	3718925	3719152	.	-	.	ID=Y37E11AM.4
IV	improved_genome	exon	3717371	3717841	.	-	.	ID=Y37E11AM.4
IV	improved_genome	exon	3716296	3716631	.	-	.	ID=Y37E11AM.4
IV	improved_genome	intron	3717842	3718924	.	-	.	ID=Y37E11AM.4
IV	improved_genome	intron	3716632	3717370	.	-	.	ID=Y37E11AM.4
X	improved_genome	gene	8921273	8921461	.		.	ID=D1009.6
X	improved_genome	exon	8921273	8921461	.	-	.	ID=D1009.6
V	improved_genome	gene	9025498	9026519	.		.	ID=R03H4.10
V	improved_genome	exon	9026389	9026519	.	-	.	ID=R03H4.10
V	improved_genome	exon	9026209	9026342	.	-	.	ID=R03H4.10
V	improved_genome	exon	9026056	9026160	.	-	.	ID=R03H4.10
V	improved_genome	exon	9025806	9026005	.	-	.	ID=R03H4.10
V	improved_genome	exon	9025498	9025758	.	-	.	ID=R03H4.10
V	improved_genome	intron	9026343	9026388	.	-	.	ID=R03H4.10
V	improved_genome	intron	9026161	9026208	.	-	.	ID=R03H4.10
V	improved_genome	intron	9026006	9026055	.	-	.	ID=R03H4.10
V	improved_genome	intron	9025759	9025805	.	-	.	ID=R03H4.10
V	improved_genome	gene	14741558	14745341	.		.	ID=Y50E8A.19
V	improved_genome	exon	14745284	14745341	.	-	.	ID=Y50E8A.19
V	improved_genome	exon	14744692	14745237	.	-	.	ID=Y50E8A.19
V	improved_genome	exon	14744330	14744668	.	-	.	ID=Y50E8A.19
V	improved_genome	exon	14742802	14743188	.	-	.	ID=Y50E8A.19
V	improved_genome	exon	14742076	14742738	.	-	.	ID=Y50E8A.19
V	improved_genome	exon	14741558	14741934	.	-	.	ID=Y50E8A.19
V	improved_genome	intron	14745238	14745283	.	-	.	ID=Y50E8A.19
V	improved_genome	intron	14744669	14744691	.	-	.	ID=Y50E8A.19
V	improved_genome	intron	14743189	14744329	.	-	.	ID=Y50E8A.19
V	improved_genome	intron	14742739	14742801	.	-	.	ID=Y50E8A.19
V	improved_genome	intron	14741935	14742075	.	-	.	ID=Y50E8A.19
V	improved_genome	gene	11052377	11053078	.		.	ID=T04C12.12
V	improved_genome	exon	11052377	11052464	.	+	.	ID=T04C12.12
V	improved_genome	exon	11052511	11052671	.	+	.	ID=T04C12.12
V	improved_genome	exon	11052719	11053078	.	+	.	ID=T04C12.12
V	improved_genome	intron	11052465	11052510	.	+	.	ID=T04C12.12
V	improved_genome	intron	11052672	11052718	.	+	.	ID=T04C12.12
V	improved_genome	gene	20729151	20729839	.		.	ID=W07A8.6
V	improved_genome	exon	20729151	20729195	.	+	.	ID=W07A8.6
V	improved_genome	exon	20729393	20729839	.	+	.	ID=W07A8.6
V	improved_genome	intron	20729196	20729392	.	+	.	ID=W07A8.6
V	improved_genome	gene	1219941	1220560	.		.	ID=Y50D4A.6
V	improved_genome	exon	1220443	1220560	.	-	.	ID=Y50D4A.6
V	improved_genome	exon	1219941	1219975	.	-	.	ID=Y50D4A.6
V	improved_genome	intron	1219976	1220442	.	-	.	ID=Y50D4A.6
X	improved_genome	gene	5998310	5999302	.		.	ID=F22F4.6
X	improved_genome	exon	5999251	5999302	.	-	.	ID=F22F4.6
X	improved_genome	exon	5998310	5998431	.	-	.	ID=F22F4.6
X	improved_genome	intron	5998432	5999250	.	-	.	ID=F22F4.6
X	improved_genome	gene	9166843	9167175	.		.	ID=B0563.11
X	improved_genome	exon	9167063	9167175	.	-	.	ID=B0563.11
X	improved_genome	exon	9166843	9167011	.	-	.	ID=B0563.11
X	improved_genome	intron	9167012	9167062	.	-	.	ID=B0563.11
I	improved_genome	gene	3831256	3831468	.		.	ID=F53F10.9
I	improved_genome	exon	3831256	3831309	.	+	.	ID=F53F10.9
I	improved_genome	exon	3831364	3831468	.	+	.	ID=F53F10.9
I	improved_genome	intron	3831310	3831363	.	+	.	ID=F53F10.9
X	improved_genome	gene	16652031	16654343	.		.	ID=C06G1.7
X	improved_genome	exon	16652031	16654343	.	-	.	ID=C06G1.7
X	improved_genome	gene	10967304	10967709	.		.	ID=K09C8.9
X	improved_genome	exon	10967593	10967709	.	-	.	ID=K09C8.9
X	improved_genome	exon	10967304	10967549	.	-	.	ID=K09C8.9
X	improved_genome	intron	10967550	10967592	.	-	.	ID=K09C8.9
X	improved_genome	gene	9282076	9282912	.		.	ID=B0416.8
X	improved_genome	exon	9282832	9282912	.	-	.	ID=B0416.8
X	improved_genome	exon	9282076	9282192	.	-	.	ID=B0416.8
X	improved_genome	intron	9282193	9282831	.	-	.	ID=B0416.8
X	improved_genome	gene	7398944	7400747	.		.	ID=C10A4.11
X	improved_genome	exon	7398944	7399031	.	+	.	ID=C10A4.11
X	improved_genome	exon	7399084	7399163	.	+	.	ID=C10A4.11
X	improved_genome	exon	7399967	7400040	.	+	.	ID=C10A4.11
X	improved_genome	exon	7400249	7400747	.	+	.	ID=C10A4.11
X	improved_genome	intron	7399032	7399083	.	+	.	ID=C10A4.11
X	improved_genome	intron	7399164	7399966	.	+	.	ID=C10A4.11
X	improved_genome	intron	7400041	7400248	.	+	.	ID=C10A4.11
V	improved_genome	gene	11062419	11062995	.		.	ID=T04C12.13
V	improved_genome	exon	11062928	11062995	.	-	.	ID=T04C12.13
V	improved_genome	exon	11062746	11062876	.	-	.	ID=T04C12.13
V	improved_genome	exon	11062419	11062561	.	-	.	ID=T04C12.13
V	improved_genome	intron	11062877	11062927	.	-	.	ID=T04C12.13
V	improved_genome	intron	11062562	11062745	.	-	.	ID=T04C12.13
V	improved_genome	gene	9255755	9256804	.		.	ID=F07C3.11
V	improved_genome	exon	9256465	9256804	.	-	.	ID=F07C3.11
V	improved_genome	exon	9255883	9255996	.	-	.	ID=F07C3.11
V	improved_genome	exon	9255755	9255837	.	-	.	ID=F07C3.11
V	improved_genome	intron	9255997	9256464	.	-	.	ID=F07C3.11
V	improved_genome	intron	9255838	9255882	.	-	.	ID=F07C3.11
X	improved_genome	gene	2747803	2747973	.		.	ID=T02C5.6
X	improved_genome	exon	2747803	2747973	.	-	.	ID=T02C5.6
II	improved_genome	gene	3557505	3557795	.		.	ID=W10G11.21
II	improved_genome	exon	3557505	3557795	.	+	.	ID=W10G11.21
V	improved_genome	gene	9108573	9109113	.		.	ID=F21C10.13
V	improved_genome	exon	9108573	9108615	.	+	.	ID=F21C10.13
V	improved_genome	exon	9108899	9109113	.	+	.	ID=F21C10.13
V	improved_genome	intron	9108616	9108898	.	+	.	ID=F21C10.13
I	improved_genome	gene	10119558	10121824	.		.	ID=Y106G6D.9
I	improved_genome	exon	10121472	10121824	.	-	.	ID=Y106G6D.9
I	improved_genome	exon	10121341	10121420	.	-	.	ID=Y106G6D.9
I	improved_genome	exon	10121027	10121296	.	-	.	ID=Y106G6D.9
I	improved_genome	exon	10120834	10120916	.	-	.	ID=Y106G6D.9
I	improved_genome	exon	10120488	10120786	.	-	.	ID=Y106G6D.9
I	improved_genome	exon	10120028	10120433	.	-	.	ID=Y106G6D.9
I	improved_genome	exon	10119869	10119983	.	-	.	ID=Y106G6D.9
I	improved_genome	exon	10119698	10119824	.	-	.	ID=Y106G6D.9
I	improved_genome	exon	10119558	10119648	.	-	.	ID=Y106G6D.9
I	improved_genome	intron	10121421	10121471	.	-	.	ID=Y106G6D.9
I	improved_genome	intron	10121297	10121340	.	-	.	ID=Y106G6D.9
I	improved_genome	intron	10120917	10121026	.	-	.	ID=Y106G6D.9
I	improved_genome	intron	10120787	10120833	.	-	.	ID=Y106G6D.9
I	improved_genome	intron	10120434	10120487	.	-	.	ID=Y106G6D.9
I	improved_genome	intron	10119984	10120027	.	-	.	ID=Y106G6D.9
I	improved_genome	intron	10119825	10119868	.	-	.	ID=Y106G6D.9
I	improved_genome	intron	10119649	10119697	.	-	.	ID=Y106G6D.9
III	improved_genome	gene	4910548	4910961	.		.	ID=F26F4.14
III	improved_genome	exon	4910906	4910961	.	-	.	ID=F26F4.14
III	improved_genome	exon	4910720	4910861	.	-	.	ID=F26F4.14
III	improved_genome	exon	4910548	4910625	.	-	.	ID=F26F4.14
III	improved_genome	intron	4910862	4910905	.	-	.	ID=F26F4.14
III	improved_genome	intron	4910626	4910719	.	-	.	ID=F26F4.14
V	improved_genome	gene	8343928	8345310	.		.	ID=C08D8.4
V	improved_genome	exon	8343928	8344211	.	+	.	ID=C08D8.4
V	improved_genome	exon	8345262	8345310	.	+	.	ID=C08D8.4
V	improved_genome	intron	8344212	8345261	.	+	.	ID=C08D8.4
X	improved_genome	gene	11097028	11098075	.		.	ID=W02H3.3
X	improved_genome	exon	11097988	11098075	.	-	.	ID=W02H3.3
X	improved_genome	exon	11097798	11097910	.	-	.	ID=W02H3.3
X	improved_genome	exon	11097028	11097126	.	-	.	ID=W02H3.3
X	improved_genome	intron	11097911	11097987	.	-	.	ID=W02H3.3
X	improved_genome	intron	11097127	11097797	.	-	.	ID=W02H3.3
IV	improved_genome	gene	5380512	5381180	.		.	ID=F41H10.13
IV	improved_genome	exon	5381136	5381180	.	-	.	ID=F41H10.13
IV	improved_genome	exon	5380512	5380616	.	-	.	ID=F41H10.13
IV	improved_genome	intron	5380617	5381135	.	-	.	ID=F41H10.13
I	improved_genome	gene	1960254	1960442	.		.	ID=Y51F10.12
I	improved_genome	exon	1960254	1960442	.	+	.	ID=Y51F10.12
II	improved_genome	gene	12706750	12707046	.		.	ID=Y46G5A.42
II	improved_genome	exon	12706750	12707046	.	+	.	ID=Y46G5A.42
V	improved_genome	gene	13506620	13506763	.		.	ID=R11G10.5
V	improved_genome	exon	13506620	13506763	.	+	.	ID=R11G10.5
IV	improved_genome	gene	7167007	7167294	.		.	ID=C42D4.14
IV	improved_genome	exon	7167007	7167294	.	+	.	ID=C42D4.14
X	improved_genome	gene	5572992	5573258	.		.	ID=C38C5.3
X	improved_genome	exon	5572992	5573258	.	+	.	ID=C38C5.3
II	improved_genome	gene	12826957	12827310	.		.	ID=Y46G5A.43
II	improved_genome	exon	12826957	12827310	.	+	.	ID=Y46G5A.43
V	improved_genome	gene	12608155	12608478	.		.	ID=ZC116.5
V	improved_genome	exon	12608155	12608478	.	-	.	ID=ZC116.5
IV	improved_genome	gene	5880710	5881874	.		.	ID=H04M03.28
IV	improved_genome	exon	5881772	5881874	.	-	.	ID=H04M03.28
IV	improved_genome	exon	5881621	5881748	.	-	.	ID=H04M03.28
IV	improved_genome	exon	5881421	5881567	.	-	.	ID=H04M03.28
IV	improved_genome	exon	5881220	5881329	.	-	.	ID=H04M03.28
IV	improved_genome	exon	5880982	5881143	.	-	.	ID=H04M03.28
IV	improved_genome	exon	5880710	5880827	.	-	.	ID=H04M03.28
IV	improved_genome	intron	5881749	5881771	.	-	.	ID=H04M03.28
IV	improved_genome	intron	5881568	5881620	.	-	.	ID=H04M03.28
IV	improved_genome	intron	5881330	5881420	.	-	.	ID=H04M03.28
IV	improved_genome	intron	5881144	5881219	.	-	.	ID=H04M03.28
IV	improved_genome	intron	5880828	5880981	.	-	.	ID=H04M03.28
IV	improved_genome	gene	325121	325405	.		.	ID=K02D7.7
IV	improved_genome	exon	325121	325405	.	+	.	ID=K02D7.7
II	improved_genome	gene	6853142	6853377	.		.	ID=C04A2.8
II	improved_genome	exon	6853142	6853196	.	+	.	ID=C04A2.8
II	improved_genome	exon	6853232	6853377	.	+	.	ID=C04A2.8
II	improved_genome	intron	6853197	6853231	.	+	.	ID=C04A2.8
V	improved_genome	gene	5918168	5919663	.		.	ID=C04E6.14
V	improved_genome	exon	5919447	5919663	.	-	.	ID=C04E6.14
V	improved_genome	exon	5918772	5918857	.	-	.	ID=C04E6.14
V	improved_genome	exon	5918450	5918597	.	-	.	ID=C04E6.14
V	improved_genome	exon	5918168	5918403	.	-	.	ID=C04E6.14
V	improved_genome	intron	5918858	5919446	.	-	.	ID=C04E6.14
V	improved_genome	intron	5918598	5918771	.	-	.	ID=C04E6.14
V	improved_genome	intron	5918404	5918449	.	-	.	ID=C04E6.14
V	improved_genome	gene	6254971	6257295	.		.	ID=K08B12.6
V	improved_genome	exon	6257164	6257295	.	-	.	ID=K08B12.6
V	improved_genome	exon	6257036	6257115	.	-	.	ID=K08B12.6
V	improved_genome	exon	6256618	6256983	.	-	.	ID=K08B12.6
V	improved_genome	exon	6256224	6256296	.	-	.	ID=K08B12.6
V	improved_genome	exon	6256085	6256173	.	-	.	ID=K08B12.6
V	improved_genome	exon	6255828	6256037	.	-	.	ID=K08B12.6
V	improved_genome	exon	6254971	6255205	.	-	.	ID=K08B12.6
V	improved_genome	intron	6257116	6257163	.	-	.	ID=K08B12.6
V	improved_genome	intron	6256984	6257035	.	-	.	ID=K08B12.6
V	improved_genome	intron	6256297	6256617	.	-	.	ID=K08B12.6
V	improved_genome	intron	6256174	6256223	.	-	.	ID=K08B12.6
V	improved_genome	intron	6256038	6256084	.	-	.	ID=K08B12.6
V	improved_genome	intron	6255206	6255827	.	-	.	ID=K08B12.6
IV	improved_genome	gene	9473660	9474430	.		.	ID=F38E11.15
IV	improved_genome	exon	9474302	9474430	.	-	.	ID=F38E11.15
IV	improved_genome	exon	9474133	9474215	.	-	.	ID=F38E11.15
IV	improved_genome	exon	9473786	9474005	.	-	.	ID=F38E11.15
IV	improved_genome	exon	9473660	9473737	.	-	.	ID=F38E11.15
IV	improved_genome	intron	9474216	9474301	.	-	.	ID=F38E11.15
IV	improved_genome	intron	9474006	9474132	.	-	.	ID=F38E11.15
IV	improved_genome	intron	9473738	9473785	.	-	.	ID=F38E11.15
V	improved_genome	gene	7938636	7938809	.		.	ID=Y97E10B.11
V	improved_genome	exon	7938636	7938809	.	-	.	ID=Y97E10B.11
