# Supplementary material for: Large synteny blocks revealed between Caenorhabditis elegans and Caenorhabditis briggsae genomes using OrthoCluster
Source: BMC Genomics. 2010 Sep 24;11:516. doi: 10.1186/1471-2164-11-516 (PMC2997010; doi:10.1186/1471-2164-11-516)
Supplement: Additional file 2 — new genome annotation for C. briggsae. gff3 file with the structure of all genes in the new genome annotation for C. briggsae New genes start with ID CBG5XXXX. [file 1471-2164-11-516-S2.GFF]

##gff-version 3
chrX	improved_genome	gene	13472052	13472330	.	+	.	ID=CBG16819
chrX	improved_genome	exon	13472052	13472330	.	+	.	Parent=Transcript:CBG16819
chrI	improved_genome	gene	2983447	2985061	.	+	.	ID=CBG14914
chrI	improved_genome	exon	2983447	2983591	.	+	.	Parent=Transcript:CBG14914
chrI	improved_genome	exon	2983685	2984091	.	+	.	Parent=Transcript:CBG14914
chrI	improved_genome	exon	2984150	2984689	.	+	.	Parent=Transcript:CBG14914
chrI	improved_genome	exon	2984738	2984806	.	+	.	Parent=Transcript:CBG14914
chrI	improved_genome	exon	2984861	2985061	.	+	.	Parent=Transcript:CBG14914
chrI	improved_genome	intron	2983592	2983684	.	+	.	Parent=Transcript:CBG14914
chrI	improved_genome	intron	2984092	2984149	.	+	.	Parent=Transcript:CBG14914
chrI	improved_genome	intron	2984690	2984737	.	+	.	Parent=Transcript:CBG14914
chrI	improved_genome	intron	2984807	2984860	.	+	.	Parent=Transcript:CBG14914
chrV	improved_genome	gene	2000498	2001982	.	-	.	ID=CBG08849
chrV	improved_genome	exon	2000498	2000596	.	-	.	Parent=Transcript:CBG08849
chrV	improved_genome	exon	2001246	2001371	.	-	.	Parent=Transcript:CBG08849
chrV	improved_genome	exon	2001509	2001611	.	-	.	Parent=Transcript:CBG08849
chrV	improved_genome	exon	2001891	2001982	.	-	.	Parent=Transcript:CBG08849
chrV	improved_genome	intron	2000597	2001245	.	-	.	Parent=Transcript:CBG08849
chrV	improved_genome	intron	2001372	2001508	.	-	.	Parent=Transcript:CBG08849
chrV	improved_genome	intron	2001612	2001890	.	-	.	Parent=Transcript:CBG08849
chrIV	improved_genome	gene	9847651	9848961	.	+	.	ID=CBG01738
chrIV	improved_genome	exon	9847651	9847762	.	+	.	Parent=Transcript:CBG01738
chrIV	improved_genome	exon	9847809	9848269	.	+	.	Parent=Transcript:CBG01738
chrIV	improved_genome	exon	9848318	9848833	.	+	.	Parent=Transcript:CBG01738
chrIV	improved_genome	exon	9848878	9848961	.	+	.	Parent=Transcript:CBG01738
chrIV	improved_genome	intron	9847763	9847808	.	+	.	Parent=Transcript:CBG01738
chrIV	improved_genome	intron	9848270	9848317	.	+	.	Parent=Transcript:CBG01738
chrIV	improved_genome	intron	9848834	9848877	.	+	.	Parent=Transcript:CBG01738
chrII	improved_genome	gene	11681498	11683381	.	+	.	ID=CBG21030
chrII	improved_genome	exon	11681498	11681656	.	+	.	Parent=Transcript:CBG21030
chrII	improved_genome	exon	11682158	11683381	.	+	.	Parent=Transcript:CBG21030
chrII	improved_genome	intron	11681657	11682157	.	+	.	Parent=Transcript:CBG21030
chrII	improved_genome	gene	2283291	2285564	.	+	.	ID=CBG03691
chrII	improved_genome	exon	2283291	2283432	.	+	.	Parent=Transcript:CBG03691
chrII	improved_genome	exon	2283800	2284001	.	+	.	Parent=Transcript:CBG03691
chrII	improved_genome	exon	2284065	2284189	.	+	.	Parent=Transcript:CBG03691
chrII	improved_genome	exon	2285455	2285564	.	+	.	Parent=Transcript:CBG03691
chrII	improved_genome	intron	2283433	2283799	.	+	.	Parent=Transcript:CBG03691
chrII	improved_genome	intron	2284002	2284064	.	+	.	Parent=Transcript:CBG03691
chrII	improved_genome	intron	2284190	2285454	.	+	.	Parent=Transcript:CBG03691
chrX	improved_genome	gene	3483177	3484742	.	+	.	ID=CBG01922
chrX	improved_genome	exon	3483177	3483389	.	+	.	Parent=Transcript:CBG01922
chrX	improved_genome	exon	3483440	3483633	.	+	.	Parent=Transcript:CBG01922
chrX	improved_genome	exon	3483682	3483817	.	+	.	Parent=Transcript:CBG01922
chrX	improved_genome	exon	3483868	3483965	.	+	.	Parent=Transcript:CBG01922
chrX	improved_genome	exon	3484009	3484194	.	+	.	Parent=Transcript:CBG01922
chrX	improved_genome	exon	3484589	3484742	.	+	.	Parent=Transcript:CBG01922
chrX	improved_genome	intron	3483390	3483439	.	+	.	Parent=Transcript:CBG01922
chrX	improved_genome	intron	3483634	3483681	.	+	.	Parent=Transcript:CBG01922
chrX	improved_genome	intron	3483818	3483867	.	+	.	Parent=Transcript:CBG01922
chrX	improved_genome	intron	3483966	3484008	.	+	.	Parent=Transcript:CBG01922
chrX	improved_genome	intron	3484195	3484588	.	+	.	Parent=Transcript:CBG01922
chrI	improved_genome	gene	11232749	11245147	.	+	.	ID=CBG19706
chrI	improved_genome	exon	11232749	11232851	.	+	.	Parent=Transcript:CBG19706
chrI	improved_genome	exon	11238783	11238885	.	+	.	Parent=Transcript:CBG19706
chrI	improved_genome	exon	11239498	11239543	.	+	.	Parent=Transcript:CBG19706
chrI	improved_genome	exon	11240352	11240677	.	+	.	Parent=Transcript:CBG19706
chrI	improved_genome	exon	11241498	11241577	.	+	.	Parent=Transcript:CBG19706
chrI	improved_genome	exon	11241875	11241972	.	+	.	Parent=Transcript:CBG19706
chrI	improved_genome	exon	11242028	11242169	.	+	.	Parent=Transcript:CBG19706
chrI	improved_genome	exon	11242251	11242405	.	+	.	Parent=Transcript:CBG19706
chrI	improved_genome	exon	11243046	11243597	.	+	.	Parent=Transcript:CBG19706
chrI	improved_genome	exon	11244047	11244238	.	+	.	Parent=Transcript:CBG19706
chrI	improved_genome	exon	11244302	11244469	.	+	.	Parent=Transcript:CBG19706
chrI	improved_genome	exon	11244974	11245147	.	+	.	Parent=Transcript:CBG19706
chrI	improved_genome	intron	11232852	11238782	.	+	.	Parent=Transcript:CBG19706
chrI	improved_genome	intron	11238886	11239497	.	+	.	Parent=Transcript:CBG19706
chrI	improved_genome	intron	11239544	11240351	.	+	.	Parent=Transcript:CBG19706
chrI	improved_genome	intron	11240678	11241497	.	+	.	Parent=Transcript:CBG19706
chrI	improved_genome	intron	11241578	11241874	.	+	.	Parent=Transcript:CBG19706
chrI	improved_genome	intron	11241973	11242027	.	+	.	Parent=Transcript:CBG19706
chrI	improved_genome	intron	11242170	11242250	.	+	.	Parent=Transcript:CBG19706
chrI	improved_genome	intron	11242406	11243045	.	+	.	Parent=Transcript:CBG19706
chrI	improved_genome	intron	11243598	11244046	.	+	.	Parent=Transcript:CBG19706
chrI	improved_genome	intron	11244239	11244301	.	+	.	Parent=Transcript:CBG19706
chrI	improved_genome	intron	11244470	11244973	.	+	.	Parent=Transcript:CBG19706
chrI	improved_genome	gene	2155778	2157100	.	-	.	ID=CBG22164
chrI	improved_genome	exon	2155778	2155915	.	-	.	Parent=Transcript:CBG22164
chrI	improved_genome	exon	2156305	2156542	.	-	.	Parent=Transcript:CBG22164
chrI	improved_genome	exon	2156721	2156848	.	-	.	Parent=Transcript:CBG22164
chrI	improved_genome	exon	2156897	2156959	.	-	.	Parent=Transcript:CBG22164
chrI	improved_genome	exon	2157005	2157100	.	-	.	Parent=Transcript:CBG22164
chrI	improved_genome	intron	2155916	2156304	.	-	.	Parent=Transcript:CBG22164
chrI	improved_genome	intron	2156543	2156720	.	-	.	Parent=Transcript:CBG22164
chrI	improved_genome	intron	2156849	2156896	.	-	.	Parent=Transcript:CBG22164
chrI	improved_genome	intron	2156960	2157004	.	-	.	Parent=Transcript:CBG22164
chrII	improved_genome	gene	6785303	6785618	.	-	.	ID=CBG03051
chrII	improved_genome	exon	6785303	6785498	.	-	.	Parent=Transcript:CBG03051
chrII	improved_genome	exon	6785605	6785618	.	-	.	Parent=Transcript:CBG03051
chrII	improved_genome	intron	6785499	6785604	.	-	.	Parent=Transcript:CBG03051
chrIV	improved_genome	gene	11092498	11094833	.	+	.	ID=CBG17628
chrIV	improved_genome	exon	11092498	11092599	.	+	.	Parent=Transcript:CBG17628
chrIV	improved_genome	exon	11093787	11094020	.	+	.	Parent=Transcript:CBG17628
chrIV	improved_genome	exon	11094070	11094131	.	+	.	Parent=Transcript:CBG17628
chrIV	improved_genome	exon	11094565	11094685	.	+	.	Parent=Transcript:CBG17628
chrIV	improved_genome	exon	11094732	11094833	.	+	.	Parent=Transcript:CBG17628
chrIV	improved_genome	intron	11092600	11093786	.	+	.	Parent=Transcript:CBG17628
chrIV	improved_genome	intron	11094021	11094069	.	+	.	Parent=Transcript:CBG17628
chrIV	improved_genome	intron	11094132	11094564	.	+	.	Parent=Transcript:CBG17628
chrIV	improved_genome	intron	11094686	11094731	.	+	.	Parent=Transcript:CBG17628
chrX	improved_genome	gene	19050513	19051509	.	-	.	ID=CBG07445
chrX	improved_genome	exon	19050513	19050662	.	-	.	Parent=Transcript:CBG07445
chrX	improved_genome	exon	19051220	19051376	.	-	.	Parent=Transcript:CBG07445
chrX	improved_genome	exon	19051421	19051509	.	-	.	Parent=Transcript:CBG07445
chrX	improved_genome	intron	19050663	19051219	.	-	.	Parent=Transcript:CBG07445
chrX	improved_genome	intron	19051377	19051420	.	-	.	Parent=Transcript:CBG07445
chrV_random	improved_genome	gene	2206682	2208578	.	-	.	ID=CBG17912
chrV_random	improved_genome	exon	2206682	2206925	.	-	.	Parent=Transcript:CBG17912
chrV_random	improved_genome	exon	2207553	2207731	.	-	.	Parent=Transcript:CBG17912
chrV_random	improved_genome	exon	2207755	2208208	.	-	.	Parent=Transcript:CBG17912
chrV_random	improved_genome	exon	2208496	2208578	.	-	.	Parent=Transcript:CBG17912
chrV_random	improved_genome	intron	2206926	2207552	.	-	.	Parent=Transcript:CBG17912
chrV_random	improved_genome	intron	2207732	2207754	.	-	.	Parent=Transcript:CBG17912
chrV_random	improved_genome	intron	2208209	2208495	.	-	.	Parent=Transcript:CBG17912
chrV	improved_genome	gene	14389876	14391176	.	+	.	ID=CBG22909
chrV	improved_genome	exon	14389876	14390033	.	+	.	Parent=Transcript:CBG22909
chrV	improved_genome	exon	14390223	14390793	.	+	.	Parent=Transcript:CBG22909
chrV	improved_genome	exon	14390994	14391176	.	+	.	Parent=Transcript:CBG22909
chrV	improved_genome	intron	14390034	14390222	.	+	.	Parent=Transcript:CBG22909
chrV	improved_genome	intron	14390794	14390993	.	+	.	Parent=Transcript:CBG22909
chrIV	improved_genome	gene	6337317	6338090	.	-	.	ID=CBG05802
chrIV	improved_genome	exon	6337317	6337772	.	-	.	Parent=Transcript:CBG05802
chrIV	improved_genome	exon	6337821	6338090	.	-	.	Parent=Transcript:CBG05802
chrIV	improved_genome	intron	6337773	6337820	.	-	.	Parent=Transcript:CBG05802
chrII	improved_genome	gene	9880545	9883537	.	-	.	ID=CBG02287
chrII	improved_genome	exon	9880545	9880632	.	-	.	Parent=Transcript:CBG02287
chrII	improved_genome	exon	9880752	9880799	.	-	.	Parent=Transcript:CBG02287
chrII	improved_genome	exon	9881039	9881148	.	-	.	Parent=Transcript:CBG02287
chrII	improved_genome	exon	9881190	9881369	.	-	.	Parent=Transcript:CBG02287
chrII	improved_genome	exon	9881421	9881838	.	-	.	Parent=Transcript:CBG02287
chrII	improved_genome	exon	9881883	9881946	.	-	.	Parent=Transcript:CBG02287
chrII	improved_genome	exon	9881993	9883191	.	-	.	Parent=Transcript:CBG02287
chrII	improved_genome	exon	9883244	9883332	.	-	.	Parent=Transcript:CBG02287
chrII	improved_genome	exon	9883382	9883537	.	-	.	Parent=Transcript:CBG02287
chrII	improved_genome	intron	9880633	9880751	.	-	.	Parent=Transcript:CBG02287
chrII	improved_genome	intron	9880800	9881038	.	-	.	Parent=Transcript:CBG02287
chrII	improved_genome	intron	9881149	9881189	.	-	.	Parent=Transcript:CBG02287
chrII	improved_genome	intron	9881370	9881420	.	-	.	Parent=Transcript:CBG02287
chrII	improved_genome	intron	9881839	9881882	.	-	.	Parent=Transcript:CBG02287
chrII	improved_genome	intron	9881947	9881992	.	-	.	Parent=Transcript:CBG02287
chrII	improved_genome	intron	9883192	9883243	.	-	.	Parent=Transcript:CBG02287
chrII	improved_genome	intron	9883333	9883381	.	-	.	Parent=Transcript:CBG02287
chrV	improved_genome	gene	13249860	13251059	.	+	.	ID=CBG04927
chrV	improved_genome	exon	13249860	13250190	.	+	.	Parent=Transcript:CBG04927
chrV	improved_genome	exon	13250236	13250426	.	+	.	Parent=Transcript:CBG04927
chrV	improved_genome	exon	13250616	13251059	.	+	.	Parent=Transcript:CBG04927
chrV	improved_genome	intron	13250191	13250235	.	+	.	Parent=Transcript:CBG04927
chrV	improved_genome	intron	13250427	13250615	.	+	.	Parent=Transcript:CBG04927
chrV	improved_genome	gene	10179277	10180840	.	+	.	ID=CBG19061
chrV	improved_genome	exon	10179277	10179359	.	+	.	Parent=Transcript:CBG19061
chrV	improved_genome	exon	10179626	10179941	.	+	.	Parent=Transcript:CBG19061
chrV	improved_genome	exon	10179991	10180078	.	+	.	Parent=Transcript:CBG19061
chrV	improved_genome	exon	10180162	10180224	.	+	.	Parent=Transcript:CBG19061
chrV	improved_genome	exon	10180272	10180383	.	+	.	Parent=Transcript:CBG19061
chrV	improved_genome	exon	10180427	10180542	.	+	.	Parent=Transcript:CBG19061
chrV	improved_genome	exon	10180590	10180840	.	+	.	Parent=Transcript:CBG19061
chrV	improved_genome	intron	10179360	10179625	.	+	.	Parent=Transcript:CBG19061
chrV	improved_genome	intron	10179942	10179990	.	+	.	Parent=Transcript:CBG19061
chrV	improved_genome	intron	10180079	10180161	.	+	.	Parent=Transcript:CBG19061
chrV	improved_genome	intron	10180225	10180271	.	+	.	Parent=Transcript:CBG19061
chrV	improved_genome	intron	10180384	10180426	.	+	.	Parent=Transcript:CBG19061
chrV	improved_genome	intron	10180543	10180589	.	+	.	Parent=Transcript:CBG19061
chrV	improved_genome	gene	872179	878639	.	+	.	ID=CBG11289
chrV	improved_genome	exon	872179	872236	.	+	.	Parent=Transcript:CBG11289
chrV	improved_genome	exon	873449	873532	.	+	.	Parent=Transcript:CBG11289
chrV	improved_genome	exon	875010	875242	.	+	.	Parent=Transcript:CBG11289
chrV	improved_genome	exon	875871	875969	.	+	.	Parent=Transcript:CBG11289
chrV	improved_genome	exon	877022	877148	.	+	.	Parent=Transcript:CBG11289
chrV	improved_genome	exon	878362	878639	.	+	.	Parent=Transcript:CBG11289
chrV	improved_genome	intron	872237	873448	.	+	.	Parent=Transcript:CBG11289
chrV	improved_genome	intron	873533	875009	.	+	.	Parent=Transcript:CBG11289
chrV	improved_genome	intron	875243	875870	.	+	.	Parent=Transcript:CBG11289
chrV	improved_genome	intron	875970	877021	.	+	.	Parent=Transcript:CBG11289
chrV	improved_genome	intron	877149	878361	.	+	.	Parent=Transcript:CBG11289
chrIV	improved_genome	gene	6907657	6912009	.	+	.	ID=CBG05417
chrIV	improved_genome	exon	6907657	6907694	.	+	.	Parent=Transcript:CBG05417
chrIV	improved_genome	exon	6907743	6907828	.	+	.	Parent=Transcript:CBG05417
chrIV	improved_genome	exon	6907878	6908456	.	+	.	Parent=Transcript:CBG05417
chrIV	improved_genome	exon	6908565	6909402	.	+	.	Parent=Transcript:CBG05417
chrIV	improved_genome	exon	6909907	6910185	.	+	.	Parent=Transcript:CBG05417
chrIV	improved_genome	exon	6910239	6910339	.	+	.	Parent=Transcript:CBG05417
chrIV	improved_genome	exon	6910596	6910772	.	+	.	Parent=Transcript:CBG05417
chrIV	improved_genome	exon	6910821	6911062	.	+	.	Parent=Transcript:CBG05417
chrIV	improved_genome	exon	6911180	6911277	.	+	.	Parent=Transcript:CBG05417
chrIV	improved_genome	exon	6911318	6911340	.	+	.	Parent=Transcript:CBG05417
chrIV	improved_genome	exon	6911522	6912009	.	+	.	Parent=Transcript:CBG05417
chrIV	improved_genome	intron	6907695	6907742	.	+	.	Parent=Transcript:CBG05417
chrIV	improved_genome	intron	6907829	6907877	.	+	.	Parent=Transcript:CBG05417
chrIV	improved_genome	intron	6908457	6908564	.	+	.	Parent=Transcript:CBG05417
chrIV	improved_genome	intron	6909403	6909906	.	+	.	Parent=Transcript:CBG05417
chrIV	improved_genome	intron	6910186	6910238	.	+	.	Parent=Transcript:CBG05417
chrIV	improved_genome	intron	6910340	6910595	.	+	.	Parent=Transcript:CBG05417
chrIV	improved_genome	intron	6910773	6910820	.	+	.	Parent=Transcript:CBG05417
chrIV	improved_genome	intron	6911063	6911179	.	+	.	Parent=Transcript:CBG05417
chrIV	improved_genome	intron	6911278	6911317	.	+	.	Parent=Transcript:CBG05417
chrIV	improved_genome	intron	6911341	6911521	.	+	.	Parent=Transcript:CBG05417
chrI	improved_genome	gene	9679994	9682963	.	-	.	ID=CBG13636
chrI	improved_genome	exon	9679994	9680102	.	-	.	Parent=Transcript:CBG13636
chrI	improved_genome	exon	9680595	9680855	.	-	.	Parent=Transcript:CBG13636
chrI	improved_genome	exon	9682384	9682477	.	-	.	Parent=Transcript:CBG13636
chrI	improved_genome	exon	9682522	9682963	.	-	.	Parent=Transcript:CBG13636
chrI	improved_genome	intron	9680103	9680594	.	-	.	Parent=Transcript:CBG13636
chrI	improved_genome	intron	9680856	9682383	.	-	.	Parent=Transcript:CBG13636
chrI	improved_genome	intron	9682478	9682521	.	-	.	Parent=Transcript:CBG13636
chrII	improved_genome	gene	6758138	6760277	.	-	.	ID=CBG03058
chrII	improved_genome	exon	6758138	6758184	.	-	.	Parent=Transcript:CBG03058
chrII	improved_genome	exon	6758227	6758416	.	-	.	Parent=Transcript:CBG03058
chrII	improved_genome	exon	6758460	6758584	.	-	.	Parent=Transcript:CBG03058
chrII	improved_genome	exon	6758628	6758682	.	-	.	Parent=Transcript:CBG03058
chrII	improved_genome	exon	6760218	6760277	.	-	.	Parent=Transcript:CBG03058
chrII	improved_genome	intron	6758185	6758226	.	-	.	Parent=Transcript:CBG03058
chrII	improved_genome	intron	6758417	6758459	.	-	.	Parent=Transcript:CBG03058
chrII	improved_genome	intron	6758585	6758627	.	-	.	Parent=Transcript:CBG03058
chrII	improved_genome	intron	6758683	6760217	.	-	.	Parent=Transcript:CBG03058
chrI	improved_genome	gene	2936477	2937004	.	+	.	ID=CBG14904
chrI	improved_genome	exon	2936477	2936623	.	+	.	Parent=Transcript:CBG14904
chrI	improved_genome	exon	2936672	2936806	.	+	.	Parent=Transcript:CBG14904
chrI	improved_genome	exon	2936906	2937004	.	+	.	Parent=Transcript:CBG14904
chrI	improved_genome	intron	2936624	2936671	.	+	.	Parent=Transcript:CBG14904
chrI	improved_genome	intron	2936807	2936905	.	+	.	Parent=Transcript:CBG14904
chrV	improved_genome	gene	4151767	4153795	.	+	.	ID=CBG01243
chrV	improved_genome	exon	4151767	4151873	.	+	.	Parent=Transcript:CBG01243
chrV	improved_genome	exon	4152011	4152088	.	+	.	Parent=Transcript:CBG01243
chrV	improved_genome	exon	4152133	4152191	.	+	.	Parent=Transcript:CBG01243
chrV	improved_genome	exon	4152271	4152467	.	+	.	Parent=Transcript:CBG01243
chrV	improved_genome	exon	4152515	4152736	.	+	.	Parent=Transcript:CBG01243
chrV	improved_genome	exon	4153186	4153376	.	+	.	Parent=Transcript:CBG01243
chrV	improved_genome	exon	4153426	4153795	.	+	.	Parent=Transcript:CBG01243
chrV	improved_genome	intron	4151874	4152010	.	+	.	Parent=Transcript:CBG01243
chrV	improved_genome	intron	4152089	4152132	.	+	.	Parent=Transcript:CBG01243
chrV	improved_genome	intron	4152192	4152270	.	+	.	Parent=Transcript:CBG01243
chrV	improved_genome	intron	4152468	4152514	.	+	.	Parent=Transcript:CBG01243
chrV	improved_genome	intron	4152737	4153185	.	+	.	Parent=Transcript:CBG01243
chrV	improved_genome	intron	4153377	4153425	.	+	.	Parent=Transcript:CBG01243
chrIII	improved_genome	gene	10439827	10443742	.	+	.	ID=CBG12270
chrIII	improved_genome	exon	10439827	10439892	.	+	.	Parent=Transcript:CBG12270
chrIII	improved_genome	exon	10439938	10440063	.	+	.	Parent=Transcript:CBG12270
chrIII	improved_genome	exon	10440106	10440201	.	+	.	Parent=Transcript:CBG12270
chrIII	improved_genome	exon	10440548	10440625	.	+	.	Parent=Transcript:CBG12270
chrIII	improved_genome	exon	10440854	10441004	.	+	.	Parent=Transcript:CBG12270
chrIII	improved_genome	exon	10441700	10441823	.	+	.	Parent=Transcript:CBG12270
chrIII	improved_genome	exon	10441870	10441969	.	+	.	Parent=Transcript:CBG12270
chrIII	improved_genome	exon	10442464	10442646	.	+	.	Parent=Transcript:CBG12270
chrIII	improved_genome	exon	10443647	10443742	.	+	.	Parent=Transcript:CBG12270
chrIII	improved_genome	intron	10439893	10439937	.	+	.	Parent=Transcript:CBG12270
chrIII	improved_genome	intron	10440064	10440105	.	+	.	Parent=Transcript:CBG12270
chrIII	improved_genome	intron	10440202	10440547	.	+	.	Parent=Transcript:CBG12270
chrIII	improved_genome	intron	10440626	10440853	.	+	.	Parent=Transcript:CBG12270
chrIII	improved_genome	intron	10441005	10441699	.	+	.	Parent=Transcript:CBG12270
chrIII	improved_genome	intron	10441824	10441869	.	+	.	Parent=Transcript:CBG12270
chrIII	improved_genome	intron	10441970	10442463	.	+	.	Parent=Transcript:CBG12270
chrIII	improved_genome	intron	10442647	10443646	.	+	.	Parent=Transcript:CBG12270
chrX	improved_genome	gene	17319483	17322076	.	+	.	ID=CBG07788
chrX	improved_genome	exon	17319483	17319549	.	+	.	Parent=Transcript:CBG07788
chrX	improved_genome	exon	17320751	17320860	.	+	.	Parent=Transcript:CBG07788
chrX	improved_genome	exon	17320907	17321027	.	+	.	Parent=Transcript:CBG07788
chrX	improved_genome	exon	17321071	17321137	.	+	.	Parent=Transcript:CBG07788
chrX	improved_genome	exon	17321181	17321302	.	+	.	Parent=Transcript:CBG07788
chrX	improved_genome	exon	17321347	17321583	.	+	.	Parent=Transcript:CBG07788
chrX	improved_genome	exon	17321766	17321944	.	+	.	Parent=Transcript:CBG07788
chrX	improved_genome	exon	17322008	17322076	.	+	.	Parent=Transcript:CBG07788
chrX	improved_genome	intron	17319550	17320750	.	+	.	Parent=Transcript:CBG07788
chrX	improved_genome	intron	17320861	17320906	.	+	.	Parent=Transcript:CBG07788
chrX	improved_genome	intron	17321028	17321070	.	+	.	Parent=Transcript:CBG07788
chrX	improved_genome	intron	17321138	17321180	.	+	.	Parent=Transcript:CBG07788
chrX	improved_genome	intron	17321303	17321346	.	+	.	Parent=Transcript:CBG07788
chrX	improved_genome	intron	17321584	17321765	.	+	.	Parent=Transcript:CBG07788
chrX	improved_genome	intron	17321945	17322007	.	+	.	Parent=Transcript:CBG07788
chrI	improved_genome	gene	8925247	8925616	.	-	.	ID=CBG20280
chrI	improved_genome	exon	8925247	8925329	.	-	.	Parent=Transcript:CBG20280
chrI	improved_genome	exon	8925331	8925472	.	-	.	Parent=Transcript:CBG20280
chrI	improved_genome	exon	8925530	8925616	.	-	.	Parent=Transcript:CBG20280
chrI	improved_genome	intron	8925330	8925330	.	-	.	Parent=Transcript:CBG20280
chrI	improved_genome	intron	8925473	8925529	.	-	.	Parent=Transcript:CBG20280
chrX	improved_genome	gene	11322102	11326900	.	+	.	ID=CBG14823
chrX	improved_genome	exon	11322102	11322329	.	+	.	Parent=Transcript:CBG14823
chrX	improved_genome	exon	11322434	11322578	.	+	.	Parent=Transcript:CBG14823
chrX	improved_genome	exon	11322630	11322764	.	+	.	Parent=Transcript:CBG14823
chrX	improved_genome	exon	11323168	11323270	.	+	.	Parent=Transcript:CBG14823
chrX	improved_genome	exon	11323326	11323478	.	+	.	Parent=Transcript:CBG14823
chrX	improved_genome	exon	11323757	11323812	.	+	.	Parent=Transcript:CBG14823
chrX	improved_genome	exon	11324063	11324095	.	+	.	Parent=Transcript:CBG14823
chrX	improved_genome	exon	11324891	11325024	.	+	.	Parent=Transcript:CBG14823
chrX	improved_genome	exon	11325219	11325302	.	+	.	Parent=Transcript:CBG14823
chrX	improved_genome	exon	11325641	11325845	.	+	.	Parent=Transcript:CBG14823
chrX	improved_genome	exon	11326344	11326446	.	+	.	Parent=Transcript:CBG14823
chrX	improved_genome	exon	11326780	11326900	.	+	.	Parent=Transcript:CBG14823
chrX	improved_genome	intron	11322330	11322433	.	+	.	Parent=Transcript:CBG14823
chrX	improved_genome	intron	11322579	11322629	.	+	.	Parent=Transcript:CBG14823
chrX	improved_genome	intron	11322765	11323167	.	+	.	Parent=Transcript:CBG14823
chrX	improved_genome	intron	11323271	11323325	.	+	.	Parent=Transcript:CBG14823
chrX	improved_genome	intron	11323479	11323756	.	+	.	Parent=Transcript:CBG14823
chrX	improved_genome	intron	11323813	11324062	.	+	.	Parent=Transcript:CBG14823
chrX	improved_genome	intron	11324096	11324890	.	+	.	Parent=Transcript:CBG14823
chrX	improved_genome	intron	11325025	11325218	.	+	.	Parent=Transcript:CBG14823
chrX	improved_genome	intron	11325303	11325640	.	+	.	Parent=Transcript:CBG14823
chrX	improved_genome	intron	11325846	11326343	.	+	.	Parent=Transcript:CBG14823
chrX	improved_genome	intron	11326447	11326779	.	+	.	Parent=Transcript:CBG14823
chrV	improved_genome	gene	13676644	13677129	.	+	.	ID=CBG22613
chrV	improved_genome	exon	13676644	13676861	.	+	.	Parent=Transcript:CBG22613
chrV	improved_genome	exon	13676910	13677129	.	+	.	Parent=Transcript:CBG22613
chrV	improved_genome	intron	13676862	13676909	.	+	.	Parent=Transcript:CBG22613
chrI	improved_genome	gene	2275085	2289244	.	-	.	ID=CBG22191
chrI	improved_genome	exon	2275085	2275292	.	-	.	Parent=Transcript:CBG22191
chrI	improved_genome	exon	2275740	2276481	.	-	.	Parent=Transcript:CBG22191
chrI	improved_genome	exon	2276665	2276890	.	-	.	Parent=Transcript:CBG22191
chrI	improved_genome	exon	2277353	2277655	.	-	.	Parent=Transcript:CBG22191
chrI	improved_genome	exon	2278590	2278683	.	-	.	Parent=Transcript:CBG22191
chrI	improved_genome	exon	2278854	2279027	.	-	.	Parent=Transcript:CBG22191
chrI	improved_genome	exon	2279258	2279326	.	-	.	Parent=Transcript:CBG22191
chrI	improved_genome	exon	2289091	2289155	.	-	.	Parent=Transcript:CBG22191
chrI	improved_genome	exon	2289158	2289244	.	-	.	Parent=Transcript:CBG22191
chrI	improved_genome	intron	2275293	2275739	.	-	.	Parent=Transcript:CBG22191
chrI	improved_genome	intron	2276482	2276664	.	-	.	Parent=Transcript:CBG22191
chrI	improved_genome	intron	2276891	2277352	.	-	.	Parent=Transcript:CBG22191
chrI	improved_genome	intron	2277656	2278589	.	-	.	Parent=Transcript:CBG22191
chrI	improved_genome	intron	2278684	2278853	.	-	.	Parent=Transcript:CBG22191
chrI	improved_genome	intron	2279028	2279257	.	-	.	Parent=Transcript:CBG22191
chrI	improved_genome	intron	2279327	2289090	.	-	.	Parent=Transcript:CBG22191
chrI	improved_genome	intron	2289156	2289157	.	-	.	Parent=Transcript:CBG22191
chrX	improved_genome	gene	10137669	10142497	.	-	.	ID=CBG14575
chrX	improved_genome	exon	10137669	10137773	.	-	.	Parent=Transcript:CBG14575
chrX	improved_genome	exon	10139664	10139765	.	-	.	Parent=Transcript:CBG14575
chrX	improved_genome	exon	10139813	10139893	.	-	.	Parent=Transcript:CBG14575
chrX	improved_genome	exon	10139942	10140007	.	-	.	Parent=Transcript:CBG14575
chrX	improved_genome	exon	10140065	10140179	.	-	.	Parent=Transcript:CBG14575
chrX	improved_genome	exon	10140226	10140490	.	-	.	Parent=Transcript:CBG14575
chrX	improved_genome	exon	10140535	10140626	.	-	.	Parent=Transcript:CBG14575
chrX	improved_genome	exon	10141704	10141785	.	-	.	Parent=Transcript:CBG14575
chrX	improved_genome	exon	10141839	10141952	.	-	.	Parent=Transcript:CBG14575
chrX	improved_genome	exon	10142087	10142224	.	-	.	Parent=Transcript:CBG14575
chrX	improved_genome	exon	10142413	10142497	.	-	.	Parent=Transcript:CBG14575
chrX	improved_genome	intron	10137774	10139663	.	-	.	Parent=Transcript:CBG14575
chrX	improved_genome	intron	10139766	10139812	.	-	.	Parent=Transcript:CBG14575
chrX	improved_genome	intron	10139894	10139941	.	-	.	Parent=Transcript:CBG14575
chrX	improved_genome	intron	10140008	10140064	.	-	.	Parent=Transcript:CBG14575
chrX	improved_genome	intron	10140180	10140225	.	-	.	Parent=Transcript:CBG14575
chrX	improved_genome	intron	10140491	10140534	.	-	.	Parent=Transcript:CBG14575
chrX	improved_genome	intron	10140627	10141703	.	-	.	Parent=Transcript:CBG14575
chrX	improved_genome	intron	10141786	10141838	.	-	.	Parent=Transcript:CBG14575
chrX	improved_genome	intron	10141953	10142086	.	-	.	Parent=Transcript:CBG14575
chrX	improved_genome	intron	10142225	10142412	.	-	.	Parent=Transcript:CBG14575
chrIII	improved_genome	gene	3053138	3054414	.	-	.	ID=CBG08992
chrIII	improved_genome	exon	3053138	3053566	.	-	.	Parent=Transcript:CBG08992
chrIII	improved_genome	exon	3053612	3053766	.	-	.	Parent=Transcript:CBG08992
chrIII	improved_genome	exon	3053812	3054139	.	-	.	Parent=Transcript:CBG08992
chrIII	improved_genome	exon	3054186	3054258	.	-	.	Parent=Transcript:CBG08992
chrIII	improved_genome	exon	3054308	3054414	.	-	.	Parent=Transcript:CBG08992
chrIII	improved_genome	intron	3053567	3053611	.	-	.	Parent=Transcript:CBG08992
chrIII	improved_genome	intron	3053767	3053811	.	-	.	Parent=Transcript:CBG08992
chrIII	improved_genome	intron	3054140	3054185	.	-	.	Parent=Transcript:CBG08992
chrIII	improved_genome	intron	3054259	3054307	.	-	.	Parent=Transcript:CBG08992
chrUn	improved_genome	gene	379475	381557	.	+	.	ID=CBG23650
chrUn	improved_genome	exon	379475	379621	.	+	.	Parent=Transcript:CBG23650
chrUn	improved_genome	exon	380061	380162	.	+	.	Parent=Transcript:CBG23650
chrUn	improved_genome	exon	380534	380771	.	+	.	Parent=Transcript:CBG23650
chrUn	improved_genome	exon	381139	381427	.	+	.	Parent=Transcript:CBG23650
chrUn	improved_genome	exon	381485	381557	.	+	.	Parent=Transcript:CBG23650
chrUn	improved_genome	intron	379622	380060	.	+	.	Parent=Transcript:CBG23650
chrUn	improved_genome	intron	380163	380533	.	+	.	Parent=Transcript:CBG23650
chrUn	improved_genome	intron	380772	381138	.	+	.	Parent=Transcript:CBG23650
chrUn	improved_genome	intron	381428	381484	.	+	.	Parent=Transcript:CBG23650
chrIII	improved_genome	gene	1362772	1365917	.	+	.	ID=CBG11764
chrIII	improved_genome	exon	1362772	1362864	.	+	.	Parent=Transcript:CBG11764
chrIII	improved_genome	exon	1362915	1363067	.	+	.	Parent=Transcript:CBG11764
chrIII	improved_genome	exon	1365771	1365917	.	+	.	Parent=Transcript:CBG11764
chrIII	improved_genome	intron	1362865	1362914	.	+	.	Parent=Transcript:CBG11764
chrIII	improved_genome	intron	1363068	1365770	.	+	.	Parent=Transcript:CBG11764
chrV	improved_genome	gene	3020078	3021506	.	-	.	ID=CBG10396
chrV	improved_genome	exon	3020078	3020199	.	-	.	Parent=Transcript:CBG10396
chrV	improved_genome	exon	3020250	3020686	.	-	.	Parent=Transcript:CBG10396
chrV	improved_genome	exon	3020731	3020865	.	-	.	Parent=Transcript:CBG10396
chrV	improved_genome	exon	3021197	3021363	.	-	.	Parent=Transcript:CBG10396
chrV	improved_genome	exon	3021417	3021506	.	-	.	Parent=Transcript:CBG10396
chrV	improved_genome	intron	3020200	3020249	.	-	.	Parent=Transcript:CBG10396
chrV	improved_genome	intron	3020687	3020730	.	-	.	Parent=Transcript:CBG10396
chrV	improved_genome	intron	3020866	3021196	.	-	.	Parent=Transcript:CBG10396
chrV	improved_genome	intron	3021364	3021416	.	-	.	Parent=Transcript:CBG10396
chrV	improved_genome	gene	6839213	6844619	.	-	.	ID=CBG23249
chrV	improved_genome	exon	6839213	6839321	.	-	.	Parent=Transcript:CBG23249
chrV	improved_genome	exon	6839366	6839999	.	-	.	Parent=Transcript:CBG23249
chrV	improved_genome	exon	6840042	6840434	.	-	.	Parent=Transcript:CBG23249
chrV	improved_genome	exon	6841377	6841647	.	-	.	Parent=Transcript:CBG23249
chrV	improved_genome	exon	6841695	6841875	.	-	.	Parent=Transcript:CBG23249
chrV	improved_genome	exon	6841924	6842793	.	-	.	Parent=Transcript:CBG23249
chrV	improved_genome	exon	6842840	6842976	.	-	.	Parent=Transcript:CBG23249
chrV	improved_genome	exon	6843594	6843781	.	-	.	Parent=Transcript:CBG23249
chrV	improved_genome	exon	6843827	6844017	.	-	.	Parent=Transcript:CBG23249
chrV	improved_genome	exon	6844065	6844140	.	-	.	Parent=Transcript:CBG23249
chrV	improved_genome	exon	6844193	6844274	.	-	.	Parent=Transcript:CBG23249
chrV	improved_genome	exon	6844319	6844447	.	-	.	Parent=Transcript:CBG23249
chrV	improved_genome	exon	6844494	6844619	.	-	.	Parent=Transcript:CBG23249
chrV	improved_genome	intron	6839322	6839365	.	-	.	Parent=Transcript:CBG23249
chrV	improved_genome	intron	6840000	6840041	.	-	.	Parent=Transcript:CBG23249
chrV	improved_genome	intron	6840435	6841376	.	-	.	Parent=Transcript:CBG23249
chrV	improved_genome	intron	6841648	6841694	.	-	.	Parent=Transcript:CBG23249
chrV	improved_genome	intron	6841876	6841923	.	-	.	Parent=Transcript:CBG23249
chrV	improved_genome	intron	6842794	6842839	.	-	.	Parent=Transcript:CBG23249
chrV	improved_genome	intron	6842977	6843593	.	-	.	Parent=Transcript:CBG23249
chrV	improved_genome	intron	6843782	6843826	.	-	.	Parent=Transcript:CBG23249
chrV	improved_genome	intron	6844018	6844064	.	-	.	Parent=Transcript:CBG23249
chrV	improved_genome	intron	6844141	6844192	.	-	.	Parent=Transcript:CBG23249
chrV	improved_genome	intron	6844275	6844318	.	-	.	Parent=Transcript:CBG23249
chrV	improved_genome	intron	6844448	6844493	.	-	.	Parent=Transcript:CBG23249
chrI	improved_genome	gene	9022135	9031360	.	-	.	ID=CBG20244
chrI	improved_genome	exon	9022135	9022428	.	-	.	Parent=Transcript:CBG20244
chrI	improved_genome	exon	9022474	9022665	.	-	.	Parent=Transcript:CBG20244
chrI	improved_genome	exon	9022941	9022995	.	-	.	Parent=Transcript:CBG20244
chrI	improved_genome	exon	9023189	9023373	.	-	.	Parent=Transcript:CBG20244
chrI	improved_genome	exon	9023692	9023988	.	-	.	Parent=Transcript:CBG20244
chrI	improved_genome	exon	9024265	9024503	.	-	.	Parent=Transcript:CBG20244
chrI	improved_genome	exon	9024547	9024562	.	-	.	Parent=Transcript:CBG20244
chrI	improved_genome	exon	9024568	9024677	.	-	.	Parent=Transcript:CBG20244
chrI	improved_genome	exon	9026185	9026486	.	-	.	Parent=Transcript:CBG20244
chrI	improved_genome	exon	9026545	9026684	.	-	.	Parent=Transcript:CBG20244
chrI	improved_genome	exon	9026801	9026917	.	-	.	Parent=Transcript:CBG20244
chrI	improved_genome	exon	9026968	9027116	.	-	.	Parent=Transcript:CBG20244
chrI	improved_genome	exon	9027178	9027348	.	-	.	Parent=Transcript:CBG20244
chrI	improved_genome	exon	9027427	9027576	.	-	.	Parent=Transcript:CBG20244
chrI	improved_genome	exon	9031103	9031160	.	-	.	Parent=Transcript:CBG20244
chrI	improved_genome	exon	9031208	9031360	.	-	.	Parent=Transcript:CBG20244
chrI	improved_genome	intron	9022429	9022473	.	-	.	Parent=Transcript:CBG20244
chrI	improved_genome	intron	9022666	9022940	.	-	.	Parent=Transcript:CBG20244
chrI	improved_genome	intron	9022996	9023188	.	-	.	Parent=Transcript:CBG20244
chrI	improved_genome	intron	9023374	9023691	.	-	.	Parent=Transcript:CBG20244
chrI	improved_genome	intron	9023989	9024264	.	-	.	Parent=Transcript:CBG20244
chrI	improved_genome	intron	9024504	9024546	.	-	.	Parent=Transcript:CBG20244
chrI	improved_genome	intron	9024563	9024567	.	-	.	Parent=Transcript:CBG20244
chrI	improved_genome	intron	9024678	9026184	.	-	.	Parent=Transcript:CBG20244
chrI	improved_genome	intron	9026487	9026544	.	-	.	Parent=Transcript:CBG20244
chrI	improved_genome	intron	9026685	9026800	.	-	.	Parent=Transcript:CBG20244
chrI	improved_genome	intron	9026918	9026967	.	-	.	Parent=Transcript:CBG20244
chrI	improved_genome	intron	9027117	9027177	.	-	.	Parent=Transcript:CBG20244
chrI	improved_genome	intron	9027349	9027426	.	-	.	Parent=Transcript:CBG20244
chrI	improved_genome	intron	9027577	9031102	.	-	.	Parent=Transcript:CBG20244
chrI	improved_genome	intron	9031161	9031207	.	-	.	Parent=Transcript:CBG20244
chrV_random	improved_genome	gene	1500094	1500723	.	-	.	ID=CBG06657
chrV_random	improved_genome	exon	1500094	1500195	.	-	.	Parent=Transcript:CBG06657
chrV_random	improved_genome	exon	1500257	1500325	.	-	.	Parent=Transcript:CBG06657
chrV_random	improved_genome	exon	1500374	1500572	.	-	.	Parent=Transcript:CBG06657
chrV_random	improved_genome	exon	1500620	1500723	.	-	.	Parent=Transcript:CBG06657
chrV_random	improved_genome	intron	1500196	1500256	.	-	.	Parent=Transcript:CBG06657
chrV_random	improved_genome	intron	1500326	1500373	.	-	.	Parent=Transcript:CBG06657
chrV_random	improved_genome	intron	1500573	1500619	.	-	.	Parent=Transcript:CBG06657
chrX	improved_genome	gene	8355497	8355931	.	+	.	ID=CBG14208
chrX	improved_genome	exon	8355497	8355627	.	+	.	Parent=Transcript:CBG14208
chrX	improved_genome	exon	8355670	8355931	.	+	.	Parent=Transcript:CBG14208
chrX	improved_genome	intron	8355628	8355669	.	+	.	Parent=Transcript:CBG14208
chrIV	improved_genome	gene	372728	373247	.	-	.	ID=CBG00408
chrIV	improved_genome	exon	372728	372814	.	-	.	Parent=Transcript:CBG00408
chrIV	improved_genome	exon	372858	372932	.	-	.	Parent=Transcript:CBG00408
chrIV	improved_genome	exon	372979	373034	.	-	.	Parent=Transcript:CBG00408
chrIV	improved_genome	exon	373091	373247	.	-	.	Parent=Transcript:CBG00408
chrIV	improved_genome	intron	372815	372857	.	-	.	Parent=Transcript:CBG00408
chrIV	improved_genome	intron	372933	372978	.	-	.	Parent=Transcript:CBG00408
chrIV	improved_genome	intron	373035	373090	.	-	.	Parent=Transcript:CBG00408
chrIV	improved_genome	gene	10814047	10815289	.	+	.	ID=CBG17701
chrIV	improved_genome	exon	10814047	10814208	.	+	.	Parent=Transcript:CBG17701
chrIV	improved_genome	exon	10814392	10814556	.	+	.	Parent=Transcript:CBG17701
chrIV	improved_genome	exon	10814603	10814778	.	+	.	Parent=Transcript:CBG17701
chrIV	improved_genome	exon	10814824	10815007	.	+	.	Parent=Transcript:CBG17701
chrIV	improved_genome	exon	10815062	10815289	.	+	.	Parent=Transcript:CBG17701
chrIV	improved_genome	intron	10814209	10814391	.	+	.	Parent=Transcript:CBG17701
chrIV	improved_genome	intron	10814557	10814602	.	+	.	Parent=Transcript:CBG17701
chrIV	improved_genome	intron	10814779	10814823	.	+	.	Parent=Transcript:CBG17701
chrIV	improved_genome	intron	10815008	10815061	.	+	.	Parent=Transcript:CBG17701
chrIII	improved_genome	gene	9733566	9737230	.	+	.	ID=CBG09143
chrIII	improved_genome	exon	9733566	9733668	.	+	.	Parent=Transcript:CBG09143
chrIII	improved_genome	exon	9734231	9734728	.	+	.	Parent=Transcript:CBG09143
chrIII	improved_genome	exon	9736220	9736389	.	+	.	Parent=Transcript:CBG09143
chrIII	improved_genome	exon	9736674	9736793	.	+	.	Parent=Transcript:CBG09143
chrIII	improved_genome	exon	9736895	9736981	.	+	.	Parent=Transcript:CBG09143
chrIII	improved_genome	exon	9737030	9737230	.	+	.	Parent=Transcript:CBG09143
chrIII	improved_genome	intron	9733669	9734230	.	+	.	Parent=Transcript:CBG09143
chrIII	improved_genome	intron	9734729	9736219	.	+	.	Parent=Transcript:CBG09143
chrIII	improved_genome	intron	9736390	9736673	.	+	.	Parent=Transcript:CBG09143
chrIII	improved_genome	intron	9736794	9736894	.	+	.	Parent=Transcript:CBG09143
chrIII	improved_genome	intron	9736982	9737029	.	+	.	Parent=Transcript:CBG09143
chrIV	improved_genome	gene	2695421	2697666	.	+	.	ID=CBG18780
chrIV	improved_genome	exon	2695421	2695483	.	+	.	Parent=Transcript:CBG18780
chrIV	improved_genome	exon	2696811	2696916	.	+	.	Parent=Transcript:CBG18780
chrIV	improved_genome	exon	2697224	2697666	.	+	.	Parent=Transcript:CBG18780
chrIV	improved_genome	intron	2695484	2696810	.	+	.	Parent=Transcript:CBG18780
chrIV	improved_genome	intron	2696917	2697223	.	+	.	Parent=Transcript:CBG18780
chrX	improved_genome	gene	20193214	20194564	.	+	.	ID=CBG07231
chrX	improved_genome	exon	20193214	20193496	.	+	.	Parent=Transcript:CBG07231
chrX	improved_genome	exon	20193997	20194287	.	+	.	Parent=Transcript:CBG07231
chrX	improved_genome	exon	20194335	20194564	.	+	.	Parent=Transcript:CBG07231
chrX	improved_genome	intron	20193497	20193996	.	+	.	Parent=Transcript:CBG07231
chrX	improved_genome	intron	20194288	20194334	.	+	.	Parent=Transcript:CBG07231
chrIV	improved_genome	gene	5381303	5384520	.	-	.	ID=CBG06089
chrIV	improved_genome	exon	5381303	5381499	.	-	.	Parent=Transcript:CBG06089
chrIV	improved_genome	exon	5381551	5381630	.	-	.	Parent=Transcript:CBG06089
chrIV	improved_genome	exon	5381678	5382130	.	-	.	Parent=Transcript:CBG06089
chrIV	improved_genome	exon	5383722	5383834	.	-	.	Parent=Transcript:CBG06089
chrIV	improved_genome	exon	5383890	5384009	.	-	.	Parent=Transcript:CBG06089
chrIV	improved_genome	exon	5384114	5384251	.	-	.	Parent=Transcript:CBG06089
chrIV	improved_genome	exon	5384302	5384520	.	-	.	Parent=Transcript:CBG06089
chrIV	improved_genome	intron	5381500	5381550	.	-	.	Parent=Transcript:CBG06089
chrIV	improved_genome	intron	5381631	5381677	.	-	.	Parent=Transcript:CBG06089
chrIV	improved_genome	intron	5382131	5383721	.	-	.	Parent=Transcript:CBG06089
chrIV	improved_genome	intron	5383835	5383889	.	-	.	Parent=Transcript:CBG06089
chrIV	improved_genome	intron	5384010	5384113	.	-	.	Parent=Transcript:CBG06089
chrIV	improved_genome	intron	5384252	5384301	.	-	.	Parent=Transcript:CBG06089
chrII	improved_genome	gene	14023043	14024092	.	+	.	ID=CBG07095
chrII	improved_genome	exon	14023043	14024092	.	+	.	Parent=Transcript:CBG07095
chrIV	improved_genome	gene	8085423	8085930	.	+	.	ID=CBG03485
chrIV	improved_genome	exon	8085423	8085620	.	+	.	Parent=Transcript:CBG03485
chrIV	improved_genome	exon	8085668	8085778	.	+	.	Parent=Transcript:CBG03485
chrIV	improved_genome	exon	8085826	8085930	.	+	.	Parent=Transcript:CBG03485
chrIV	improved_genome	intron	8085621	8085667	.	+	.	Parent=Transcript:CBG03485
chrIV	improved_genome	intron	8085779	8085825	.	+	.	Parent=Transcript:CBG03485
chrX	improved_genome	gene	12131946	12135121	.	-	.	ID=CBG10905
chrX	improved_genome	exon	12131946	12132177	.	-	.	Parent=Transcript:CBG10905
chrX	improved_genome	exon	12132223	12132441	.	-	.	Parent=Transcript:CBG10905
chrX	improved_genome	exon	12132604	12132791	.	-	.	Parent=Transcript:CBG10905
chrX	improved_genome	exon	12132840	12132945	.	-	.	Parent=Transcript:CBG10905
chrX	improved_genome	exon	12133004	12133180	.	-	.	Parent=Transcript:CBG10905
chrX	improved_genome	exon	12133225	12133718	.	-	.	Parent=Transcript:CBG10905
chrX	improved_genome	exon	12133780	12133884	.	-	.	Parent=Transcript:CBG10905
chrX	improved_genome	exon	12133930	12134046	.	-	.	Parent=Transcript:CBG10905
chrX	improved_genome	exon	12134094	12134625	.	-	.	Parent=Transcript:CBG10905
chrX	improved_genome	exon	12134669	12134804	.	-	.	Parent=Transcript:CBG10905
chrX	improved_genome	exon	12134850	12135011	.	-	.	Parent=Transcript:CBG10905
chrX	improved_genome	exon	12135055	12135121	.	-	.	Parent=Transcript:CBG10905
chrX	improved_genome	intron	12132178	12132222	.	-	.	Parent=Transcript:CBG10905
chrX	improved_genome	intron	12132442	12132603	.	-	.	Parent=Transcript:CBG10905
chrX	improved_genome	intron	12132792	12132839	.	-	.	Parent=Transcript:CBG10905
chrX	improved_genome	intron	12132946	12133003	.	-	.	Parent=Transcript:CBG10905
chrX	improved_genome	intron	12133181	12133224	.	-	.	Parent=Transcript:CBG10905
chrX	improved_genome	intron	12133719	12133779	.	-	.	Parent=Transcript:CBG10905
chrX	improved_genome	intron	12133885	12133929	.	-	.	Parent=Transcript:CBG10905
chrX	improved_genome	intron	12134047	12134093	.	-	.	Parent=Transcript:CBG10905
chrX	improved_genome	intron	12134626	12134668	.	-	.	Parent=Transcript:CBG10905
chrX	improved_genome	intron	12134805	12134849	.	-	.	Parent=Transcript:CBG10905
chrX	improved_genome	intron	12135012	12135054	.	-	.	Parent=Transcript:CBG10905
chrV	improved_genome	gene	12721054	12723934	.	-	.	ID=CBG04764
chrV	improved_genome	exon	12721054	12721234	.	-	.	Parent=Transcript:CBG04764
chrV	improved_genome	exon	12721289	12721482	.	-	.	Parent=Transcript:CBG04764
chrV	improved_genome	exon	12721533	12721610	.	-	.	Parent=Transcript:CBG04764
chrV	improved_genome	exon	12721654	12721865	.	-	.	Parent=Transcript:CBG04764
chrV	improved_genome	exon	12722136	12722294	.	-	.	Parent=Transcript:CBG04764
chrV	improved_genome	exon	12722625	12722859	.	-	.	Parent=Transcript:CBG04764
chrV	improved_genome	exon	12722906	12723575	.	-	.	Parent=Transcript:CBG04764
chrV	improved_genome	exon	12723855	12723934	.	-	.	Parent=Transcript:CBG04764
chrV	improved_genome	intron	12721235	12721288	.	-	.	Parent=Transcript:CBG04764
chrV	improved_genome	intron	12721483	12721532	.	-	.	Parent=Transcript:CBG04764
chrV	improved_genome	intron	12721611	12721653	.	-	.	Parent=Transcript:CBG04764
chrV	improved_genome	intron	12721866	12722135	.	-	.	Parent=Transcript:CBG04764
chrV	improved_genome	intron	12722295	12722624	.	-	.	Parent=Transcript:CBG04764
chrV	improved_genome	intron	12722860	12722905	.	-	.	Parent=Transcript:CBG04764
chrV	improved_genome	intron	12723576	12723854	.	-	.	Parent=Transcript:CBG04764
chrIII	improved_genome	gene	1690594	1693958	.	+	.	ID=CBG11715
chrIII	improved_genome	exon	1690594	1690638	.	+	.	Parent=Transcript:CBG11715
chrIII	improved_genome	exon	1691134	1691295	.	+	.	Parent=Transcript:CBG11715
chrIII	improved_genome	exon	1691833	1691895	.	+	.	Parent=Transcript:CBG11715
chrIII	improved_genome	exon	1691997	1692077	.	+	.	Parent=Transcript:CBG11715
chrIII	improved_genome	exon	1693935	1693958	.	+	.	Parent=Transcript:CBG11715
chrIII	improved_genome	intron	1690639	1691133	.	+	.	Parent=Transcript:CBG11715
chrIII	improved_genome	intron	1691296	1691832	.	+	.	Parent=Transcript:CBG11715
chrIII	improved_genome	intron	1691896	1691996	.	+	.	Parent=Transcript:CBG11715
chrIII	improved_genome	intron	1692078	1693934	.	+	.	Parent=Transcript:CBG11715
chrIV	improved_genome	gene	7749041	7751644	.	-	.	ID=CBG03400
chrIV	improved_genome	exon	7749041	7749172	.	-	.	Parent=Transcript:CBG03400
chrIV	improved_genome	exon	7749219	7750220	.	-	.	Parent=Transcript:CBG03400
chrIV	improved_genome	exon	7750267	7750364	.	-	.	Parent=Transcript:CBG03400
chrIV	improved_genome	exon	7750792	7750861	.	-	.	Parent=Transcript:CBG03400
chrIV	improved_genome	exon	7751142	7751251	.	-	.	Parent=Transcript:CBG03400
chrIV	improved_genome	exon	7751605	7751644	.	-	.	Parent=Transcript:CBG03400
chrIV	improved_genome	intron	7749173	7749218	.	-	.	Parent=Transcript:CBG03400
chrIV	improved_genome	intron	7750221	7750266	.	-	.	Parent=Transcript:CBG03400
chrIV	improved_genome	intron	7750365	7750791	.	-	.	Parent=Transcript:CBG03400
chrIV	improved_genome	intron	7750862	7751141	.	-	.	Parent=Transcript:CBG03400
chrIV	improved_genome	intron	7751252	7751604	.	-	.	Parent=Transcript:CBG03400
chrI	improved_genome	gene	6167476	6176732	.	+	.	ID=CBG21340
chrI	improved_genome	exon	6167476	6167551	.	+	.	Parent=Transcript:CBG21340
chrI	improved_genome	exon	6167647	6167753	.	+	.	Parent=Transcript:CBG21340
chrI	improved_genome	exon	6167756	6167911	.	+	.	Parent=Transcript:CBG21340
chrI	improved_genome	exon	6167962	6168030	.	+	.	Parent=Transcript:CBG21340
chrI	improved_genome	exon	6168079	6168377	.	+	.	Parent=Transcript:CBG21340
chrI	improved_genome	exon	6168427	6168603	.	+	.	Parent=Transcript:CBG21340
chrI	improved_genome	exon	6168654	6168942	.	+	.	Parent=Transcript:CBG21340
chrI	improved_genome	exon	6168989	6169091	.	+	.	Parent=Transcript:CBG21340
chrI	improved_genome	exon	6169135	6169325	.	+	.	Parent=Transcript:CBG21340
chrI	improved_genome	exon	6169373	6169499	.	+	.	Parent=Transcript:CBG21340
chrI	improved_genome	exon	6169553	6169918	.	+	.	Parent=Transcript:CBG21340
chrI	improved_genome	exon	6169962	6170337	.	+	.	Parent=Transcript:CBG21340
chrI	improved_genome	exon	6170383	6170503	.	+	.	Parent=Transcript:CBG21340
chrI	improved_genome	exon	6173719	6173828	.	+	.	Parent=Transcript:CBG21340
chrI	improved_genome	exon	6173873	6174017	.	+	.	Parent=Transcript:CBG21340
chrI	improved_genome	exon	6174065	6174274	.	+	.	Parent=Transcript:CBG21340
chrI	improved_genome	exon	6174325	6174844	.	+	.	Parent=Transcript:CBG21340
chrI	improved_genome	exon	6174889	6175146	.	+	.	Parent=Transcript:CBG21340
chrI	improved_genome	exon	6175190	6175364	.	+	.	Parent=Transcript:CBG21340
chrI	improved_genome	exon	6175409	6175648	.	+	.	Parent=Transcript:CBG21340
chrI	improved_genome	exon	6175694	6175889	.	+	.	Parent=Transcript:CBG21340
chrI	improved_genome	exon	6175934	6176079	.	+	.	Parent=Transcript:CBG21340
chrI	improved_genome	exon	6176128	6176251	.	+	.	Parent=Transcript:CBG21340
chrI	improved_genome	exon	6176298	6176382	.	+	.	Parent=Transcript:CBG21340
chrI	improved_genome	exon	6176428	6176732	.	+	.	Parent=Transcript:CBG21340
chrI	improved_genome	intron	6167552	6167646	.	+	.	Parent=Transcript:CBG21340
chrI	improved_genome	intron	6167754	6167755	.	+	.	Parent=Transcript:CBG21340
chrI	improved_genome	intron	6167912	6167961	.	+	.	Parent=Transcript:CBG21340
chrI	improved_genome	intron	6168031	6168078	.	+	.	Parent=Transcript:CBG21340
chrI	improved_genome	intron	6168378	6168426	.	+	.	Parent=Transcript:CBG21340
chrI	improved_genome	intron	6168604	6168653	.	+	.	Parent=Transcript:CBG21340
chrI	improved_genome	intron	6168943	6168988	.	+	.	Parent=Transcript:CBG21340
chrI	improved_genome	intron	6169092	6169134	.	+	.	Parent=Transcript:CBG21340
chrI	improved_genome	intron	6169326	6169372	.	+	.	Parent=Transcript:CBG21340
chrI	improved_genome	intron	6169500	6169552	.	+	.	Parent=Transcript:CBG21340
chrI	improved_genome	intron	6169919	6169961	.	+	.	Parent=Transcript:CBG21340
chrI	improved_genome	intron	6170338	6170382	.	+	.	Parent=Transcript:CBG21340
chrI	improved_genome	intron	6170504	6173718	.	+	.	Parent=Transcript:CBG21340
chrI	improved_genome	intron	6173829	6173872	.	+	.	Parent=Transcript:CBG21340
chrI	improved_genome	intron	6174018	6174064	.	+	.	Parent=Transcript:CBG21340
chrI	improved_genome	intron	6174275	6174324	.	+	.	Parent=Transcript:CBG21340
chrI	improved_genome	intron	6174845	6174888	.	+	.	Parent=Transcript:CBG21340
chrI	improved_genome	intron	6175147	6175189	.	+	.	Parent=Transcript:CBG21340
chrI	improved_genome	intron	6175365	6175408	.	+	.	Parent=Transcript:CBG21340
chrI	improved_genome	intron	6175649	6175693	.	+	.	Parent=Transcript:CBG21340
chrI	improved_genome	intron	6175890	6175933	.	+	.	Parent=Transcript:CBG21340
chrI	improved_genome	intron	6176080	6176127	.	+	.	Parent=Transcript:CBG21340
chrI	improved_genome	intron	6176252	6176297	.	+	.	Parent=Transcript:CBG21340
chrI	improved_genome	intron	6176383	6176427	.	+	.	Parent=Transcript:CBG21340
chrIV	improved_genome	gene	6668426	6670776	.	+	.	ID=CBG05710
chrIV	improved_genome	exon	6668426	6668537	.	+	.	Parent=Transcript:CBG05710
chrIV	improved_genome	exon	6668992	6669745	.	+	.	Parent=Transcript:CBG05710
chrIV	improved_genome	exon	6669793	6670144	.	+	.	Parent=Transcript:CBG05710
chrIV	improved_genome	exon	6670190	6670326	.	+	.	Parent=Transcript:CBG05710
chrIV	improved_genome	exon	6670374	6670776	.	+	.	Parent=Transcript:CBG05710
chrIV	improved_genome	intron	6668538	6668991	.	+	.	Parent=Transcript:CBG05710
chrIV	improved_genome	intron	6669746	6669792	.	+	.	Parent=Transcript:CBG05710
chrIV	improved_genome	intron	6670145	6670189	.	+	.	Parent=Transcript:CBG05710
chrIV	improved_genome	intron	6670327	6670373	.	+	.	Parent=Transcript:CBG05710
chrX	improved_genome	gene	3028803	3032394	.	+	.	ID=CBG15937
chrX	improved_genome	exon	3028803	3028940	.	+	.	Parent=Transcript:CBG15937
chrX	improved_genome	exon	3029058	3029213	.	+	.	Parent=Transcript:CBG15937
chrX	improved_genome	exon	3029615	3029804	.	+	.	Parent=Transcript:CBG15937
chrX	improved_genome	exon	3029853	3029918	.	+	.	Parent=Transcript:CBG15937
chrX	improved_genome	exon	3029969	3030163	.	+	.	Parent=Transcript:CBG15937
chrX	improved_genome	exon	3030207	3030422	.	+	.	Parent=Transcript:CBG15937
chrX	improved_genome	exon	3030470	3030669	.	+	.	Parent=Transcript:CBG15937
chrX	improved_genome	exon	3030714	3030853	.	+	.	Parent=Transcript:CBG15937
chrX	improved_genome	exon	3031312	3031759	.	+	.	Parent=Transcript:CBG15937
chrX	improved_genome	exon	3032013	3032138	.	+	.	Parent=Transcript:CBG15937
chrX	improved_genome	exon	3032314	3032394	.	+	.	Parent=Transcript:CBG15937
chrX	improved_genome	intron	3028941	3029057	.	+	.	Parent=Transcript:CBG15937
chrX	improved_genome	intron	3029214	3029614	.	+	.	Parent=Transcript:CBG15937
chrX	improved_genome	intron	3029805	3029852	.	+	.	Parent=Transcript:CBG15937
chrX	improved_genome	intron	3029919	3029968	.	+	.	Parent=Transcript:CBG15937
chrX	improved_genome	intron	3030164	3030206	.	+	.	Parent=Transcript:CBG15937
chrX	improved_genome	intron	3030423	3030469	.	+	.	Parent=Transcript:CBG15937
chrX	improved_genome	intron	3030670	3030713	.	+	.	Parent=Transcript:CBG15937
chrX	improved_genome	intron	3030854	3031311	.	+	.	Parent=Transcript:CBG15937
chrX	improved_genome	intron	3031760	3032012	.	+	.	Parent=Transcript:CBG15937
chrX	improved_genome	intron	3032139	3032313	.	+	.	Parent=Transcript:CBG15937
chrX	improved_genome	gene	11051039	11056358	.	+	.	ID=CBG14770
chrX	improved_genome	exon	11051039	11051227	.	+	.	Parent=Transcript:CBG14770
chrX	improved_genome	exon	11051383	11051502	.	+	.	Parent=Transcript:CBG14770
chrX	improved_genome	exon	11051551	11051688	.	+	.	Parent=Transcript:CBG14770
chrX	improved_genome	exon	11052005	11052159	.	+	.	Parent=Transcript:CBG14770
chrX	improved_genome	exon	11052215	11052440	.	+	.	Parent=Transcript:CBG14770
chrX	improved_genome	exon	11052582	11052746	.	+	.	Parent=Transcript:CBG14770
chrX	improved_genome	exon	11052792	11052882	.	+	.	Parent=Transcript:CBG14770
chrX	improved_genome	exon	11052932	11052996	.	+	.	Parent=Transcript:CBG14770
chrX	improved_genome	exon	11053044	11053135	.	+	.	Parent=Transcript:CBG14770
chrX	improved_genome	exon	11054464	11054578	.	+	.	Parent=Transcript:CBG14770
chrX	improved_genome	exon	11054635	11054788	.	+	.	Parent=Transcript:CBG14770
chrX	improved_genome	exon	11054833	11054942	.	+	.	Parent=Transcript:CBG14770
chrX	improved_genome	exon	11055231	11055358	.	+	.	Parent=Transcript:CBG14770
chrX	improved_genome	exon	11056202	11056358	.	+	.	Parent=Transcript:CBG14770
chrX	improved_genome	intron	11051228	11051382	.	+	.	Parent=Transcript:CBG14770
chrX	improved_genome	intron	11051503	11051550	.	+	.	Parent=Transcript:CBG14770
chrX	improved_genome	intron	11051689	11052004	.	+	.	Parent=Transcript:CBG14770
chrX	improved_genome	intron	11052160	11052214	.	+	.	Parent=Transcript:CBG14770
chrX	improved_genome	intron	11052441	11052581	.	+	.	Parent=Transcript:CBG14770
chrX	improved_genome	intron	11052747	11052791	.	+	.	Parent=Transcript:CBG14770
chrX	improved_genome	intron	11052883	11052931	.	+	.	Parent=Transcript:CBG14770
chrX	improved_genome	intron	11052997	11053043	.	+	.	Parent=Transcript:CBG14770
chrX	improved_genome	intron	11053136	11054463	.	+	.	Parent=Transcript:CBG14770
chrX	improved_genome	intron	11054579	11054634	.	+	.	Parent=Transcript:CBG14770
chrX	improved_genome	intron	11054789	11054832	.	+	.	Parent=Transcript:CBG14770
chrX	improved_genome	intron	11054943	11055230	.	+	.	Parent=Transcript:CBG14770
chrX	improved_genome	intron	11055359	11056201	.	+	.	Parent=Transcript:CBG14770
chrV	improved_genome	gene	12483485	12485894	.	+	.	ID=CBG04713
chrV	improved_genome	exon	12483485	12483706	.	+	.	Parent=Transcript:CBG04713
chrV	improved_genome	exon	12485058	12485267	.	+	.	Parent=Transcript:CBG04713
chrV	improved_genome	exon	12485313	12485669	.	+	.	Parent=Transcript:CBG04713
chrV	improved_genome	exon	12485718	12485894	.	+	.	Parent=Transcript:CBG04713
chrV	improved_genome	intron	12483707	12485057	.	+	.	Parent=Transcript:CBG04713
chrV	improved_genome	intron	12485268	12485312	.	+	.	Parent=Transcript:CBG04713
chrV	improved_genome	intron	12485670	12485717	.	+	.	Parent=Transcript:CBG04713
chrUn	improved_genome	gene	6697628	6699204	.	-	.	ID=CBG21324
chrUn	improved_genome	exon	6697628	6697831	.	-	.	Parent=Transcript:CBG21324
chrUn	improved_genome	exon	6697881	6699002	.	-	.	Parent=Transcript:CBG21324
chrUn	improved_genome	exon	6699052	6699204	.	-	.	Parent=Transcript:CBG21324
chrUn	improved_genome	intron	6697832	6697880	.	-	.	Parent=Transcript:CBG21324
chrUn	improved_genome	intron	6699003	6699051	.	-	.	Parent=Transcript:CBG21324
chrX	improved_genome	gene	11933768	11936079	.	+	.	ID=CBG10856
chrX	improved_genome	exon	11933768	11933878	.	+	.	Parent=Transcript:CBG10856
chrX	improved_genome	exon	11933937	11934056	.	+	.	Parent=Transcript:CBG10856
chrX	improved_genome	exon	11934654	11934849	.	+	.	Parent=Transcript:CBG10856
chrX	improved_genome	exon	11934951	11935060	.	+	.	Parent=Transcript:CBG10856
chrX	improved_genome	exon	11935622	11935697	.	+	.	Parent=Transcript:CBG10856
chrX	improved_genome	exon	11935973	11936079	.	+	.	Parent=Transcript:CBG10856
chrX	improved_genome	intron	11933879	11933936	.	+	.	Parent=Transcript:CBG10856
chrX	improved_genome	intron	11934057	11934653	.	+	.	Parent=Transcript:CBG10856
chrX	improved_genome	intron	11934850	11934950	.	+	.	Parent=Transcript:CBG10856
chrX	improved_genome	intron	11935061	11935621	.	+	.	Parent=Transcript:CBG10856
chrX	improved_genome	intron	11935698	11935972	.	+	.	Parent=Transcript:CBG10856
chrV	improved_genome	gene	7655693	7657405	.	+	.	ID=CBG09714
chrV	improved_genome	exon	7655693	7655756	.	+	.	Parent=Transcript:CBG09714
chrV	improved_genome	exon	7655801	7655918	.	+	.	Parent=Transcript:CBG09714
chrV	improved_genome	exon	7656015	7656576	.	+	.	Parent=Transcript:CBG09714
chrV	improved_genome	exon	7656623	7657300	.	+	.	Parent=Transcript:CBG09714
chrV	improved_genome	exon	7657346	7657405	.	+	.	Parent=Transcript:CBG09714
chrV	improved_genome	intron	7655757	7655800	.	+	.	Parent=Transcript:CBG09714
chrV	improved_genome	intron	7655919	7656014	.	+	.	Parent=Transcript:CBG09714
chrV	improved_genome	intron	7656577	7656622	.	+	.	Parent=Transcript:CBG09714
chrV	improved_genome	intron	7657301	7657345	.	+	.	Parent=Transcript:CBG09714
chrIII	improved_genome	gene	3349980	3351597	.	+	.	ID=CBG05204
chrIII	improved_genome	exon	3349980	3350049	.	+	.	Parent=Transcript:CBG05204
chrIII	improved_genome	exon	3350098	3350394	.	+	.	Parent=Transcript:CBG05204
chrIII	improved_genome	exon	3350489	3351346	.	+	.	Parent=Transcript:CBG05204
chrIII	improved_genome	exon	3351395	3351597	.	+	.	Parent=Transcript:CBG05204
chrIII	improved_genome	intron	3350050	3350097	.	+	.	Parent=Transcript:CBG05204
chrIII	improved_genome	intron	3350395	3350488	.	+	.	Parent=Transcript:CBG05204
chrIII	improved_genome	intron	3351347	3351394	.	+	.	Parent=Transcript:CBG05204
chrV	improved_genome	gene	14104841	14107180	.	+	.	ID=CBG22822
chrV	improved_genome	exon	14104841	14104869	.	+	.	Parent=Transcript:CBG22822
chrV	improved_genome	exon	14106112	14106286	.	+	.	Parent=Transcript:CBG22822
chrV	improved_genome	exon	14106341	14106472	.	+	.	Parent=Transcript:CBG22822
chrV	improved_genome	exon	14106660	14106761	.	+	.	Parent=Transcript:CBG22822
chrV	improved_genome	exon	14106926	14107180	.	+	.	Parent=Transcript:CBG22822
chrV	improved_genome	intron	14104870	14106111	.	+	.	Parent=Transcript:CBG22822
chrV	improved_genome	intron	14106287	14106340	.	+	.	Parent=Transcript:CBG22822
chrV	improved_genome	intron	14106473	14106659	.	+	.	Parent=Transcript:CBG22822
chrV	improved_genome	intron	14106762	14106925	.	+	.	Parent=Transcript:CBG22822
chrII	improved_genome	gene	9298056	9299882	.	-	.	ID=CBG02443
chrII	improved_genome	exon	9298056	9298347	.	-	.	Parent=Transcript:CBG02443
chrII	improved_genome	exon	9298392	9298830	.	-	.	Parent=Transcript:CBG02443
chrII	improved_genome	exon	9298905	9299050	.	-	.	Parent=Transcript:CBG02443
chrII	improved_genome	exon	9299503	9299610	.	-	.	Parent=Transcript:CBG02443
chrII	improved_genome	exon	9299827	9299882	.	-	.	Parent=Transcript:CBG02443
chrII	improved_genome	intron	9298348	9298391	.	-	.	Parent=Transcript:CBG02443
chrII	improved_genome	intron	9298831	9298904	.	-	.	Parent=Transcript:CBG02443
chrII	improved_genome	intron	9299051	9299502	.	-	.	Parent=Transcript:CBG02443
chrII	improved_genome	intron	9299611	9299826	.	-	.	Parent=Transcript:CBG02443
chrIV	improved_genome	gene	9153544	9154660	.	+	.	ID=CBG20036
chrIV	improved_genome	exon	9153544	9153664	.	+	.	Parent=Transcript:CBG20036
chrIV	improved_genome	exon	9153745	9154046	.	+	.	Parent=Transcript:CBG20036
chrIV	improved_genome	exon	9154087	9154198	.	+	.	Parent=Transcript:CBG20036
chrIV	improved_genome	exon	9154243	9154429	.	+	.	Parent=Transcript:CBG20036
chrIV	improved_genome	exon	9154474	9154531	.	+	.	Parent=Transcript:CBG20036
chrIV	improved_genome	exon	9154583	9154660	.	+	.	Parent=Transcript:CBG20036
chrIV	improved_genome	intron	9153665	9153744	.	+	.	Parent=Transcript:CBG20036
chrIV	improved_genome	intron	9154047	9154086	.	+	.	Parent=Transcript:CBG20036
chrIV	improved_genome	intron	9154199	9154242	.	+	.	Parent=Transcript:CBG20036
chrIV	improved_genome	intron	9154430	9154473	.	+	.	Parent=Transcript:CBG20036
chrIV	improved_genome	intron	9154532	9154582	.	+	.	Parent=Transcript:CBG20036
chrIV	improved_genome	gene	4647490	4656256	.	-	.	ID=CBG21644
chrIV	improved_genome	exon	4647490	4647607	.	-	.	Parent=Transcript:CBG21644
chrIV	improved_genome	exon	4648392	4649153	.	-	.	Parent=Transcript:CBG21644
chrIV	improved_genome	exon	4650014	4650872	.	-	.	Parent=Transcript:CBG21644
chrIV	improved_genome	exon	4650950	4651123	.	-	.	Parent=Transcript:CBG21644
chrIV	improved_genome	exon	4651571	4651729	.	-	.	Parent=Transcript:CBG21644
chrIV	improved_genome	exon	4651789	4652005	.	-	.	Parent=Transcript:CBG21644
chrIV	improved_genome	exon	4652055	4652163	.	-	.	Parent=Transcript:CBG21644
chrIV	improved_genome	exon	4652218	4654403	.	-	.	Parent=Transcript:CBG21644
chrIV	improved_genome	exon	4654462	4654885	.	-	.	Parent=Transcript:CBG21644
chrIV	improved_genome	exon	4655351	4655572	.	-	.	Parent=Transcript:CBG21644
chrIV	improved_genome	exon	4655937	4656034	.	-	.	Parent=Transcript:CBG21644
chrIV	improved_genome	exon	4656182	4656256	.	-	.	Parent=Transcript:CBG21644
chrIV	improved_genome	intron	4647608	4648391	.	-	.	Parent=Transcript:CBG21644
chrIV	improved_genome	intron	4649154	4650013	.	-	.	Parent=Transcript:CBG21644
chrIV	improved_genome	intron	4650873	4650949	.	-	.	Parent=Transcript:CBG21644
chrIV	improved_genome	intron	4651124	4651570	.	-	.	Parent=Transcript:CBG21644
chrIV	improved_genome	intron	4651730	4651788	.	-	.	Parent=Transcript:CBG21644
chrIV	improved_genome	intron	4652006	4652054	.	-	.	Parent=Transcript:CBG21644
chrIV	improved_genome	intron	4652164	4652217	.	-	.	Parent=Transcript:CBG21644
chrIV	improved_genome	intron	4654404	4654461	.	-	.	Parent=Transcript:CBG21644
chrIV	improved_genome	intron	4654886	4655350	.	-	.	Parent=Transcript:CBG21644
chrIV	improved_genome	intron	4655573	4655936	.	-	.	Parent=Transcript:CBG21644
chrIV	improved_genome	intron	4656035	4656181	.	-	.	Parent=Transcript:CBG21644
chrV	improved_genome	gene	3928690	3935810	.	+	.	ID=CBG01178
chrV	improved_genome	exon	3928690	3928771	.	+	.	Parent=Transcript:CBG01178
chrV	improved_genome	exon	3928818	3929057	.	+	.	Parent=Transcript:CBG01178
chrV	improved_genome	exon	3929110	3929292	.	+	.	Parent=Transcript:CBG01178
chrV	improved_genome	exon	3929337	3929641	.	+	.	Parent=Transcript:CBG01178
chrV	improved_genome	exon	3929683	3930049	.	+	.	Parent=Transcript:CBG01178
chrV	improved_genome	exon	3931727	3931794	.	+	.	Parent=Transcript:CBG01178
chrV	improved_genome	exon	3931844	3931982	.	+	.	Parent=Transcript:CBG01178
chrV	improved_genome	exon	3933093	3933281	.	+	.	Parent=Transcript:CBG01178
chrV	improved_genome	exon	3934519	3934817	.	+	.	Parent=Transcript:CBG01178
chrV	improved_genome	exon	3934888	3935260	.	+	.	Parent=Transcript:CBG01178
chrV	improved_genome	exon	3935309	3935376	.	+	.	Parent=Transcript:CBG01178
chrV	improved_genome	exon	3935486	3935624	.	+	.	Parent=Transcript:CBG01178
chrV	improved_genome	exon	3935671	3935810	.	+	.	Parent=Transcript:CBG01178
chrV	improved_genome	intron	3928772	3928817	.	+	.	Parent=Transcript:CBG01178
chrV	improved_genome	intron	3929058	3929109	.	+	.	Parent=Transcript:CBG01178
chrV	improved_genome	intron	3929293	3929336	.	+	.	Parent=Transcript:CBG01178
chrV	improved_genome	intron	3929642	3929682	.	+	.	Parent=Transcript:CBG01178
chrV	improved_genome	intron	3930050	3931726	.	+	.	Parent=Transcript:CBG01178
chrV	improved_genome	intron	3931795	3931843	.	+	.	Parent=Transcript:CBG01178
chrV	improved_genome	intron	3931983	3933092	.	+	.	Parent=Transcript:CBG01178
chrV	improved_genome	intron	3933282	3934518	.	+	.	Parent=Transcript:CBG01178
chrV	improved_genome	intron	3934818	3934887	.	+	.	Parent=Transcript:CBG01178
chrV	improved_genome	intron	3935261	3935308	.	+	.	Parent=Transcript:CBG01178
chrV	improved_genome	intron	3935377	3935485	.	+	.	Parent=Transcript:CBG01178
chrV	improved_genome	intron	3935625	3935670	.	+	.	Parent=Transcript:CBG01178
chrI	improved_genome	gene	7776604	7778418	.	+	.	ID=CBG12650
chrI	improved_genome	exon	7776604	7776725	.	+	.	Parent=Transcript:CBG12650
chrI	improved_genome	exon	7776774	7777320	.	+	.	Parent=Transcript:CBG12650
chrI	improved_genome	exon	7777368	7777678	.	+	.	Parent=Transcript:CBG12650
chrI	improved_genome	exon	7777724	7778084	.	+	.	Parent=Transcript:CBG12650
chrI	improved_genome	exon	7778188	7778418	.	+	.	Parent=Transcript:CBG12650
chrI	improved_genome	intron	7776726	7776773	.	+	.	Parent=Transcript:CBG12650
chrI	improved_genome	intron	7777321	7777367	.	+	.	Parent=Transcript:CBG12650
chrI	improved_genome	intron	7777679	7777723	.	+	.	Parent=Transcript:CBG12650
chrI	improved_genome	intron	7778085	7778187	.	+	.	Parent=Transcript:CBG12650
chrI	improved_genome	gene	5143393	5144214	.	-	.	ID=CBG04207
chrI	improved_genome	exon	5143393	5143542	.	-	.	Parent=Transcript:CBG04207
chrI	improved_genome	exon	5143592	5143798	.	-	.	Parent=Transcript:CBG04207
chrI	improved_genome	exon	5144089	5144214	.	-	.	Parent=Transcript:CBG04207
chrI	improved_genome	intron	5143543	5143591	.	-	.	Parent=Transcript:CBG04207
chrI	improved_genome	intron	5143799	5144088	.	-	.	Parent=Transcript:CBG04207
chrIV	improved_genome	gene	557413	560697	.	+	.	ID=CBG13660
chrIV	improved_genome	exon	557413	557425	.	+	.	Parent=Transcript:CBG13660
chrIV	improved_genome	exon	557485	557690	.	+	.	Parent=Transcript:CBG13660
chrIV	improved_genome	exon	558581	558649	.	+	.	Parent=Transcript:CBG13660
chrIV	improved_genome	exon	558691	558828	.	+	.	Parent=Transcript:CBG13660
chrIV	improved_genome	exon	558871	558999	.	+	.	Parent=Transcript:CBG13660
chrIV	improved_genome	exon	559372	559494	.	+	.	Parent=Transcript:CBG13660
chrIV	improved_genome	exon	560096	560226	.	+	.	Parent=Transcript:CBG13660
chrIV	improved_genome	exon	560268	560697	.	+	.	Parent=Transcript:CBG13660
chrIV	improved_genome	intron	557426	557484	.	+	.	Parent=Transcript:CBG13660
chrIV	improved_genome	intron	557691	558580	.	+	.	Parent=Transcript:CBG13660
chrIV	improved_genome	intron	558650	558690	.	+	.	Parent=Transcript:CBG13660
chrIV	improved_genome	intron	558829	558870	.	+	.	Parent=Transcript:CBG13660
chrIV	improved_genome	intron	559000	559371	.	+	.	Parent=Transcript:CBG13660
chrIV	improved_genome	intron	559495	560095	.	+	.	Parent=Transcript:CBG13660
chrIV	improved_genome	intron	560227	560267	.	+	.	Parent=Transcript:CBG13660
chrX	improved_genome	gene	18130149	18134134	.	-	.	ID=CBG07640
chrX	improved_genome	exon	18130149	18130287	.	-	.	Parent=Transcript:CBG07640
chrX	improved_genome	exon	18130335	18130516	.	-	.	Parent=Transcript:CBG07640
chrX	improved_genome	exon	18130670	18130929	.	-	.	Parent=Transcript:CBG07640
chrX	improved_genome	exon	18131435	18131609	.	-	.	Parent=Transcript:CBG07640
chrX	improved_genome	exon	18131967	18132075	.	-	.	Parent=Transcript:CBG07640
chrX	improved_genome	exon	18132122	18132390	.	-	.	Parent=Transcript:CBG07640
chrX	improved_genome	exon	18133821	18133979	.	-	.	Parent=Transcript:CBG07640
chrX	improved_genome	exon	18134042	18134134	.	-	.	Parent=Transcript:CBG07640
chrX	improved_genome	intron	18130288	18130334	.	-	.	Parent=Transcript:CBG07640
chrX	improved_genome	intron	18130517	18130669	.	-	.	Parent=Transcript:CBG07640
chrX	improved_genome	intron	18130930	18131434	.	-	.	Parent=Transcript:CBG07640
chrX	improved_genome	intron	18131610	18131966	.	-	.	Parent=Transcript:CBG07640
chrX	improved_genome	intron	18132076	18132121	.	-	.	Parent=Transcript:CBG07640
chrX	improved_genome	intron	18132391	18133820	.	-	.	Parent=Transcript:CBG07640
chrX	improved_genome	intron	18133980	18134041	.	-	.	Parent=Transcript:CBG07640
chrIV	improved_genome	gene	12251421	12251746	.	-	.	ID=CBG08387
chrIV	improved_genome	exon	12251421	12251577	.	-	.	Parent=Transcript:CBG08387
chrIV	improved_genome	exon	12251625	12251746	.	-	.	Parent=Transcript:CBG08387
chrIV	improved_genome	intron	12251578	12251624	.	-	.	Parent=Transcript:CBG08387
chrII	improved_genome	gene	5878654	5880324	.	-	.	ID=CBG03280
chrII	improved_genome	exon	5878654	5878777	.	-	.	Parent=Transcript:CBG03280
chrII	improved_genome	exon	5878874	5878969	.	-	.	Parent=Transcript:CBG03280
chrII	improved_genome	exon	5879013	5879173	.	-	.	Parent=Transcript:CBG03280
chrII	improved_genome	exon	5879221	5879403	.	-	.	Parent=Transcript:CBG03280
chrII	improved_genome	exon	5880235	5880324	.	-	.	Parent=Transcript:CBG03280
chrII	improved_genome	intron	5878778	5878873	.	-	.	Parent=Transcript:CBG03280
chrII	improved_genome	intron	5878970	5879012	.	-	.	Parent=Transcript:CBG03280
chrII	improved_genome	intron	5879174	5879220	.	-	.	Parent=Transcript:CBG03280
chrII	improved_genome	intron	5879404	5880234	.	-	.	Parent=Transcript:CBG03280
chrUn	improved_genome	gene	1350745	1353166	.	-	.	ID=CBG23998
chrUn	improved_genome	exon	1350745	1350807	.	-	.	Parent=Transcript:CBG23998
chrUn	improved_genome	exon	1350898	1351473	.	-	.	Parent=Transcript:CBG23998
chrUn	improved_genome	exon	1351521	1351646	.	-	.	Parent=Transcript:CBG23998
chrUn	improved_genome	exon	1351700	1351963	.	-	.	Parent=Transcript:CBG23998
chrUn	improved_genome	exon	1352010	1352325	.	-	.	Parent=Transcript:CBG23998
chrUn	improved_genome	exon	1352782	1352959	.	-	.	Parent=Transcript:CBG23998
chrUn	improved_genome	exon	1353118	1353166	.	-	.	Parent=Transcript:CBG23998
chrUn	improved_genome	intron	1350808	1350897	.	-	.	Parent=Transcript:CBG23998
chrUn	improved_genome	intron	1351474	1351520	.	-	.	Parent=Transcript:CBG23998
chrUn	improved_genome	intron	1351647	1351699	.	-	.	Parent=Transcript:CBG23998
chrUn	improved_genome	intron	1351964	1352009	.	-	.	Parent=Transcript:CBG23998
chrUn	improved_genome	intron	1352326	1352781	.	-	.	Parent=Transcript:CBG23998
chrUn	improved_genome	intron	1352960	1353117	.	-	.	Parent=Transcript:CBG23998
chrII	improved_genome	gene	5536949	5545126	.	-	.	ID=CBG13003
chrII	improved_genome	exon	5536949	5537034	.	-	.	Parent=Transcript:CBG13003
chrII	improved_genome	exon	5537257	5537407	.	-	.	Parent=Transcript:CBG13003
chrII	improved_genome	exon	5537465	5537820	.	-	.	Parent=Transcript:CBG13003
chrII	improved_genome	exon	5537874	5538309	.	-	.	Parent=Transcript:CBG13003
chrII	improved_genome	exon	5538357	5538835	.	-	.	Parent=Transcript:CBG13003
chrII	improved_genome	exon	5539141	5539263	.	-	.	Parent=Transcript:CBG13003
chrII	improved_genome	exon	5539313	5539574	.	-	.	Parent=Transcript:CBG13003
chrII	improved_genome	exon	5539623	5539740	.	-	.	Parent=Transcript:CBG13003
chrII	improved_genome	exon	5539874	5540034	.	-	.	Parent=Transcript:CBG13003
chrII	improved_genome	exon	5541380	5541481	.	-	.	Parent=Transcript:CBG13003
chrII	improved_genome	exon	5541535	5541607	.	-	.	Parent=Transcript:CBG13003
chrII	improved_genome	exon	5541826	5541975	.	-	.	Parent=Transcript:CBG13003
chrII	improved_genome	exon	5542038	5542152	.	-	.	Parent=Transcript:CBG13003
chrII	improved_genome	exon	5542197	5542239	.	-	.	Parent=Transcript:CBG13003
chrII	improved_genome	exon	5544781	5544899	.	-	.	Parent=Transcript:CBG13003
chrII	improved_genome	exon	5545084	5545126	.	-	.	Parent=Transcript:CBG13003
chrII	improved_genome	intron	5537035	5537256	.	-	.	Parent=Transcript:CBG13003
chrII	improved_genome	intron	5537408	5537464	.	-	.	Parent=Transcript:CBG13003
chrII	improved_genome	intron	5537821	5537873	.	-	.	Parent=Transcript:CBG13003
chrII	improved_genome	intron	5538310	5538356	.	-	.	Parent=Transcript:CBG13003
chrII	improved_genome	intron	5538836	5539140	.	-	.	Parent=Transcript:CBG13003
chrII	improved_genome	intron	5539264	5539312	.	-	.	Parent=Transcript:CBG13003
chrII	improved_genome	intron	5539575	5539622	.	-	.	Parent=Transcript:CBG13003
chrII	improved_genome	intron	5539741	5539873	.	-	.	Parent=Transcript:CBG13003
chrII	improved_genome	intron	5540035	5541379	.	-	.	Parent=Transcript:CBG13003
chrII	improved_genome	intron	5541482	5541534	.	-	.	Parent=Transcript:CBG13003
chrII	improved_genome	intron	5541608	5541825	.	-	.	Parent=Transcript:CBG13003
chrII	improved_genome	intron	5541976	5542037	.	-	.	Parent=Transcript:CBG13003
chrII	improved_genome	intron	5542153	5542196	.	-	.	Parent=Transcript:CBG13003
chrII	improved_genome	intron	5542240	5544780	.	-	.	Parent=Transcript:CBG13003
chrII	improved_genome	intron	5544900	5545083	.	-	.	Parent=Transcript:CBG13003
chrII	improved_genome	gene	7791249	7793221	.	-	.	ID=CBG02807
chrII	improved_genome	exon	7791249	7791371	.	-	.	Parent=Transcript:CBG02807
chrII	improved_genome	exon	7791417	7791677	.	-	.	Parent=Transcript:CBG02807
chrII	improved_genome	exon	7791722	7792102	.	-	.	Parent=Transcript:CBG02807
chrII	improved_genome	exon	7792146	7792241	.	-	.	Parent=Transcript:CBG02807
chrII	improved_genome	exon	7792287	7792387	.	-	.	Parent=Transcript:CBG02807
chrII	improved_genome	exon	7792436	7792937	.	-	.	Parent=Transcript:CBG02807
chrII	improved_genome	exon	7792980	7793067	.	-	.	Parent=Transcript:CBG02807
chrII	improved_genome	exon	7793115	7793221	.	-	.	Parent=Transcript:CBG02807
chrII	improved_genome	intron	7791372	7791416	.	-	.	Parent=Transcript:CBG02807
chrII	improved_genome	intron	7791678	7791721	.	-	.	Parent=Transcript:CBG02807
chrII	improved_genome	intron	7792103	7792145	.	-	.	Parent=Transcript:CBG02807
chrII	improved_genome	intron	7792242	7792286	.	-	.	Parent=Transcript:CBG02807
chrII	improved_genome	intron	7792388	7792435	.	-	.	Parent=Transcript:CBG02807
chrII	improved_genome	intron	7792938	7792979	.	-	.	Parent=Transcript:CBG02807
chrII	improved_genome	intron	7793068	7793114	.	-	.	Parent=Transcript:CBG02807
chrI	improved_genome	gene	8198512	8201021	.	-	.	ID=CBG12748
chrI	improved_genome	exon	8198512	8198541	.	-	.	Parent=Transcript:CBG12748
chrI	improved_genome	exon	8199355	8200098	.	-	.	Parent=Transcript:CBG12748
chrI	improved_genome	exon	8200932	8201021	.	-	.	Parent=Transcript:CBG12748
chrI	improved_genome	intron	8198542	8199354	.	-	.	Parent=Transcript:CBG12748
chrI	improved_genome	intron	8200099	8200931	.	-	.	Parent=Transcript:CBG12748
chrIV	improved_genome	gene	1340803	1341658	.	+	.	ID=CBG13777
chrIV	improved_genome	exon	1340803	1340822	.	+	.	Parent=Transcript:CBG13777
chrIV	improved_genome	exon	1340878	1341429	.	+	.	Parent=Transcript:CBG13777
chrIV	improved_genome	exon	1341484	1341658	.	+	.	Parent=Transcript:CBG13777
chrIV	improved_genome	intron	1340823	1340877	.	+	.	Parent=Transcript:CBG13777
chrIV	improved_genome	intron	1341430	1341483	.	+	.	Parent=Transcript:CBG13777
chrII	improved_genome	gene	2947294	2950423	.	-	.	ID=CBG13365
chrII	improved_genome	exon	2947294	2947404	.	-	.	Parent=Transcript:CBG13365
chrII	improved_genome	exon	2947667	2947786	.	-	.	Parent=Transcript:CBG13365
chrII	improved_genome	exon	2947834	2948023	.	-	.	Parent=Transcript:CBG13365
chrII	improved_genome	exon	2948068	2948222	.	-	.	Parent=Transcript:CBG13365
chrII	improved_genome	exon	2948268	2948376	.	-	.	Parent=Transcript:CBG13365
chrII	improved_genome	exon	2949193	2949299	.	-	.	Parent=Transcript:CBG13365
chrII	improved_genome	exon	2949594	2949663	.	-	.	Parent=Transcript:CBG13365
chrII	improved_genome	exon	2949710	2949934	.	-	.	Parent=Transcript:CBG13365
chrII	improved_genome	exon	2949978	2950114	.	-	.	Parent=Transcript:CBG13365
chrII	improved_genome	exon	2950162	2950327	.	-	.	Parent=Transcript:CBG13365
chrII	improved_genome	exon	2950380	2950423	.	-	.	Parent=Transcript:CBG13365
chrII	improved_genome	intron	2947405	2947666	.	-	.	Parent=Transcript:CBG13365
chrII	improved_genome	intron	2947787	2947833	.	-	.	Parent=Transcript:CBG13365
chrII	improved_genome	intron	2948024	2948067	.	-	.	Parent=Transcript:CBG13365
chrII	improved_genome	intron	2948223	2948267	.	-	.	Parent=Transcript:CBG13365
chrII	improved_genome	intron	2948377	2949192	.	-	.	Parent=Transcript:CBG13365
chrII	improved_genome	intron	2949300	2949593	.	-	.	Parent=Transcript:CBG13365
chrII	improved_genome	intron	2949664	2949709	.	-	.	Parent=Transcript:CBG13365
chrII	improved_genome	intron	2949935	2949977	.	-	.	Parent=Transcript:CBG13365
chrII	improved_genome	intron	2950115	2950161	.	-	.	Parent=Transcript:CBG13365
chrII	improved_genome	intron	2950328	2950379	.	-	.	Parent=Transcript:CBG13365
chrIV	improved_genome	gene	11492355	11492887	.	+	.	ID=CBG04466
chrIV	improved_genome	exon	11492355	11492512	.	+	.	Parent=Transcript:CBG04466
chrIV	improved_genome	exon	11492559	11492762	.	+	.	Parent=Transcript:CBG04466
chrIV	improved_genome	exon	11492812	11492887	.	+	.	Parent=Transcript:CBG04466
chrIV	improved_genome	intron	11492513	11492558	.	+	.	Parent=Transcript:CBG04466
chrIV	improved_genome	intron	11492763	11492811	.	+	.	Parent=Transcript:CBG04466
chrI	improved_genome	gene	8481388	8482412	.	-	.	ID=CBG12819
chrI	improved_genome	exon	8481388	8481543	.	-	.	Parent=Transcript:CBG12819
chrI	improved_genome	exon	8481591	8481914	.	-	.	Parent=Transcript:CBG12819
chrI	improved_genome	exon	8481973	8482097	.	-	.	Parent=Transcript:CBG12819
chrI	improved_genome	exon	8482145	8482310	.	-	.	Parent=Transcript:CBG12819
chrI	improved_genome	exon	8482353	8482412	.	-	.	Parent=Transcript:CBG12819
chrI	improved_genome	intron	8481544	8481590	.	-	.	Parent=Transcript:CBG12819
chrI	improved_genome	intron	8481915	8481972	.	-	.	Parent=Transcript:CBG12819
chrI	improved_genome	intron	8482098	8482144	.	-	.	Parent=Transcript:CBG12819
chrI	improved_genome	intron	8482311	8482352	.	-	.	Parent=Transcript:CBG12819
chrI	improved_genome	gene	8699331	8700466	.	-	.	ID=CBG12862
chrI	improved_genome	exon	8699331	8699777	.	-	.	Parent=Transcript:CBG12862
chrI	improved_genome	exon	8699828	8700009	.	-	.	Parent=Transcript:CBG12862
chrI	improved_genome	exon	8700056	8700175	.	-	.	Parent=Transcript:CBG12862
chrI	improved_genome	exon	8700222	8700384	.	-	.	Parent=Transcript:CBG12862
chrI	improved_genome	exon	8700431	8700466	.	-	.	Parent=Transcript:CBG12862
chrI	improved_genome	intron	8699778	8699827	.	-	.	Parent=Transcript:CBG12862
chrI	improved_genome	intron	8700010	8700055	.	-	.	Parent=Transcript:CBG12862
chrI	improved_genome	intron	8700176	8700221	.	-	.	Parent=Transcript:CBG12862
chrI	improved_genome	intron	8700385	8700430	.	-	.	Parent=Transcript:CBG12862
chrIV	improved_genome	gene	10186860	10187296	.	-	.	ID=CBG01648
chrIV	improved_genome	exon	10186860	10186983	.	-	.	Parent=Transcript:CBG01648
chrIV	improved_genome	exon	10187148	10187296	.	-	.	Parent=Transcript:CBG01648
chrIV	improved_genome	intron	10186984	10187147	.	-	.	Parent=Transcript:CBG01648
chrV	improved_genome	gene	6366931	6369678	.	+	.	ID=CBG23365
chrV	improved_genome	exon	6366931	6367059	.	+	.	Parent=Transcript:CBG23365
chrV	improved_genome	exon	6367113	6367259	.	+	.	Parent=Transcript:CBG23365
chrV	improved_genome	exon	6367318	6367456	.	+	.	Parent=Transcript:CBG23365
chrV	improved_genome	exon	6367508	6368491	.	+	.	Parent=Transcript:CBG23365
chrV	improved_genome	exon	6368545	6368980	.	+	.	Parent=Transcript:CBG23365
chrV	improved_genome	exon	6369031	6369303	.	+	.	Parent=Transcript:CBG23365
chrV	improved_genome	exon	6369351	6369534	.	+	.	Parent=Transcript:CBG23365
chrV	improved_genome	exon	6369580	6369678	.	+	.	Parent=Transcript:CBG23365
chrV	improved_genome	intron	6367060	6367112	.	+	.	Parent=Transcript:CBG23365
chrV	improved_genome	intron	6367260	6367317	.	+	.	Parent=Transcript:CBG23365
chrV	improved_genome	intron	6367457	6367507	.	+	.	Parent=Transcript:CBG23365
chrV	improved_genome	intron	6368492	6368544	.	+	.	Parent=Transcript:CBG23365
chrV	improved_genome	intron	6368981	6369030	.	+	.	Parent=Transcript:CBG23365
chrV	improved_genome	intron	6369304	6369350	.	+	.	Parent=Transcript:CBG23365
chrV	improved_genome	intron	6369535	6369579	.	+	.	Parent=Transcript:CBG23365
chrII	improved_genome	gene	10757175	10760787	.	-	.	ID=CBG20808
chrII	improved_genome	exon	10757175	10757496	.	-	.	Parent=Transcript:CBG20808
chrII	improved_genome	exon	10758243	10758589	.	-	.	Parent=Transcript:CBG20808
chrII	improved_genome	exon	10758636	10758831	.	-	.	Parent=Transcript:CBG20808
chrII	improved_genome	exon	10759317	10759490	.	-	.	Parent=Transcript:CBG20808
chrII	improved_genome	exon	10759536	10759701	.	-	.	Parent=Transcript:CBG20808
chrII	improved_genome	exon	10760589	10760787	.	-	.	Parent=Transcript:CBG20808
chrII	improved_genome	intron	10757497	10758242	.	-	.	Parent=Transcript:CBG20808
chrII	improved_genome	intron	10758590	10758635	.	-	.	Parent=Transcript:CBG20808
chrII	improved_genome	intron	10758832	10759316	.	-	.	Parent=Transcript:CBG20808
chrII	improved_genome	intron	10759491	10759535	.	-	.	Parent=Transcript:CBG20808
chrII	improved_genome	intron	10759702	10760588	.	-	.	Parent=Transcript:CBG20808
chrIV	improved_genome	gene	6298389	6299487	.	+	.	ID=CBG05812
chrIV	improved_genome	exon	6298389	6298469	.	+	.	Parent=Transcript:CBG05812
chrIV	improved_genome	exon	6298576	6298701	.	+	.	Parent=Transcript:CBG05812
chrIV	improved_genome	exon	6298799	6299239	.	+	.	Parent=Transcript:CBG05812
chrIV	improved_genome	exon	6299287	6299487	.	+	.	Parent=Transcript:CBG05812
chrIV	improved_genome	intron	6298470	6298575	.	+	.	Parent=Transcript:CBG05812
chrIV	improved_genome	intron	6298702	6298798	.	+	.	Parent=Transcript:CBG05812
chrIV	improved_genome	intron	6299240	6299286	.	+	.	Parent=Transcript:CBG05812
chrII_random	improved_genome	gene	930761	931102	.	-	.	ID=CBG18422
chrII_random	improved_genome	exon	930761	931102	.	-	.	Parent=Transcript:CBG18422
chrIII	improved_genome	gene	6164670	6167742	.	-	.	ID=CBG16558
chrIII	improved_genome	exon	6164670	6164993	.	-	.	Parent=Transcript:CBG16558
chrIII	improved_genome	exon	6164999	6165450	.	-	.	Parent=Transcript:CBG16558
chrIII	improved_genome	exon	6166054	6166576	.	-	.	Parent=Transcript:CBG16558
chrIII	improved_genome	exon	6166626	6166726	.	-	.	Parent=Transcript:CBG16558
chrIII	improved_genome	exon	6166774	6167076	.	-	.	Parent=Transcript:CBG16558
chrIII	improved_genome	exon	6167151	6167742	.	-	.	Parent=Transcript:CBG16558
chrIII	improved_genome	intron	6164994	6164998	.	-	.	Parent=Transcript:CBG16558
chrIII	improved_genome	intron	6165451	6166053	.	-	.	Parent=Transcript:CBG16558
chrIII	improved_genome	intron	6166577	6166625	.	-	.	Parent=Transcript:CBG16558
chrIII	improved_genome	intron	6166727	6166773	.	-	.	Parent=Transcript:CBG16558
chrIII	improved_genome	intron	6167077	6167150	.	-	.	Parent=Transcript:CBG16558
chrI	improved_genome	gene	8263135	8263546	.	+	.	ID=CBG12762
chrI	improved_genome	exon	8263135	8263282	.	+	.	Parent=Transcript:CBG12762
chrI	improved_genome	exon	8263461	8263546	.	+	.	Parent=Transcript:CBG12762
chrI	improved_genome	intron	8263283	8263460	.	+	.	Parent=Transcript:CBG12762
chrI	improved_genome	gene	5378329	5379172	.	-	.	ID=CBG12343
chrI	improved_genome	exon	5378329	5378610	.	-	.	Parent=Transcript:CBG12343
chrI	improved_genome	exon	5378654	5378989	.	-	.	Parent=Transcript:CBG12343
chrI	improved_genome	exon	5379035	5379172	.	-	.	Parent=Transcript:CBG12343
chrI	improved_genome	intron	5378611	5378653	.	-	.	Parent=Transcript:CBG12343
chrI	improved_genome	intron	5378990	5379034	.	-	.	Parent=Transcript:CBG12343
chrV	improved_genome	gene	7494354	7496274	.	-	.	ID=CBG23066
chrV	improved_genome	exon	7494354	7494488	.	-	.	Parent=Transcript:CBG23066
chrV	improved_genome	exon	7494648	7495123	.	-	.	Parent=Transcript:CBG23066
chrV	improved_genome	exon	7495440	7495572	.	-	.	Parent=Transcript:CBG23066
chrV	improved_genome	exon	7495620	7495940	.	-	.	Parent=Transcript:CBG23066
chrV	improved_genome	exon	7496006	7496128	.	-	.	Parent=Transcript:CBG23066
chrV	improved_genome	exon	7496266	7496274	.	-	.	Parent=Transcript:CBG23066
chrV	improved_genome	intron	7494489	7494647	.	-	.	Parent=Transcript:CBG23066
chrV	improved_genome	intron	7495124	7495439	.	-	.	Parent=Transcript:CBG23066
chrV	improved_genome	intron	7495573	7495619	.	-	.	Parent=Transcript:CBG23066
chrV	improved_genome	intron	7495941	7496005	.	-	.	Parent=Transcript:CBG23066
chrV	improved_genome	intron	7496129	7496265	.	-	.	Parent=Transcript:CBG23066
chrIII	improved_genome	gene	3539279	3540811	.	-	.	ID=CBG13174
chrIII	improved_genome	exon	3539279	3539466	.	-	.	Parent=Transcript:CBG13174
chrIII	improved_genome	exon	3539528	3539622	.	-	.	Parent=Transcript:CBG13174
chrIII	improved_genome	exon	3539671	3539838	.	-	.	Parent=Transcript:CBG13174
chrIII	improved_genome	exon	3539888	3540517	.	-	.	Parent=Transcript:CBG13174
chrIII	improved_genome	exon	3540564	3540698	.	-	.	Parent=Transcript:CBG13174
chrIII	improved_genome	exon	3540747	3540811	.	-	.	Parent=Transcript:CBG13174
chrIII	improved_genome	intron	3539467	3539527	.	-	.	Parent=Transcript:CBG13174
chrIII	improved_genome	intron	3539623	3539670	.	-	.	Parent=Transcript:CBG13174
chrIII	improved_genome	intron	3539839	3539887	.	-	.	Parent=Transcript:CBG13174
chrIII	improved_genome	intron	3540518	3540563	.	-	.	Parent=Transcript:CBG13174
chrIII	improved_genome	intron	3540699	3540746	.	-	.	Parent=Transcript:CBG13174
chrX	improved_genome	gene	12174285	12175356	.	-	.	ID=CBG10918
chrX	improved_genome	exon	12174285	12174338	.	-	.	Parent=Transcript:CBG10918
chrX	improved_genome	exon	12174379	12174510	.	-	.	Parent=Transcript:CBG10918
chrX	improved_genome	exon	12175027	12175356	.	-	.	Parent=Transcript:CBG10918
chrX	improved_genome	intron	12174339	12174378	.	-	.	Parent=Transcript:CBG10918
chrX	improved_genome	intron	12174511	12175026	.	-	.	Parent=Transcript:CBG10918
chrIV	improved_genome	gene	540681	541628	.	+	.	ID=CBG13656
chrIV	improved_genome	exon	540681	540693	.	+	.	Parent=Transcript:CBG13656
chrIV	improved_genome	exon	540785	541305	.	+	.	Parent=Transcript:CBG13656
chrIV	improved_genome	exon	541527	541628	.	+	.	Parent=Transcript:CBG13656
chrIV	improved_genome	intron	540694	540784	.	+	.	Parent=Transcript:CBG13656
chrIV	improved_genome	intron	541306	541526	.	+	.	Parent=Transcript:CBG13656
chrV	improved_genome	gene	10915793	10917442	.	+	.	ID=CBG19261
chrV	improved_genome	exon	10915793	10915831	.	+	.	Parent=Transcript:CBG19261
chrV	improved_genome	exon	10916331	10916491	.	+	.	Parent=Transcript:CBG19261
chrV	improved_genome	exon	10916537	10916641	.	+	.	Parent=Transcript:CBG19261
chrV	improved_genome	exon	10916728	10917034	.	+	.	Parent=Transcript:CBG19261
chrV	improved_genome	exon	10917083	10917213	.	+	.	Parent=Transcript:CBG19261
chrV	improved_genome	exon	10917268	10917442	.	+	.	Parent=Transcript:CBG19261
chrV	improved_genome	intron	10915832	10916330	.	+	.	Parent=Transcript:CBG19261
chrV	improved_genome	intron	10916492	10916536	.	+	.	Parent=Transcript:CBG19261
chrV	improved_genome	intron	10916642	10916727	.	+	.	Parent=Transcript:CBG19261
chrV	improved_genome	intron	10917035	10917082	.	+	.	Parent=Transcript:CBG19261
chrV	improved_genome	intron	10917214	10917267	.	+	.	Parent=Transcript:CBG19261
chrV	improved_genome	gene	14704953	14707985	.	-	.	ID=CBG18622
chrV	improved_genome	exon	14704953	14705108	.	-	.	Parent=Transcript:CBG18622
chrV	improved_genome	exon	14705159	14705233	.	-	.	Parent=Transcript:CBG18622
chrV	improved_genome	exon	14705281	14705442	.	-	.	Parent=Transcript:CBG18622
chrV	improved_genome	exon	14705491	14705594	.	-	.	Parent=Transcript:CBG18622
chrV	improved_genome	exon	14705644	14705893	.	-	.	Parent=Transcript:CBG18622
chrV	improved_genome	exon	14705940	14706332	.	-	.	Parent=Transcript:CBG18622
chrV	improved_genome	exon	14707866	14707985	.	-	.	Parent=Transcript:CBG18622
chrV	improved_genome	intron	14705109	14705158	.	-	.	Parent=Transcript:CBG18622
chrV	improved_genome	intron	14705234	14705280	.	-	.	Parent=Transcript:CBG18622
chrV	improved_genome	intron	14705443	14705490	.	-	.	Parent=Transcript:CBG18622
chrV	improved_genome	intron	14705595	14705643	.	-	.	Parent=Transcript:CBG18622
chrV	improved_genome	intron	14705894	14705939	.	-	.	Parent=Transcript:CBG18622
chrV	improved_genome	intron	14706333	14707865	.	-	.	Parent=Transcript:CBG18622
chrIII	improved_genome	gene	11583596	11583841	.	-	.	ID=CBG15290
chrIII	improved_genome	exon	11583596	11583698	.	-	.	Parent=Transcript:CBG15290
chrIII	improved_genome	exon	11583780	11583841	.	-	.	Parent=Transcript:CBG15290
chrIII	improved_genome	intron	11583699	11583779	.	-	.	Parent=Transcript:CBG15290
chrX	improved_genome	gene	8299078	8301122	.	-	.	ID=CBG14199
chrX	improved_genome	exon	8299078	8299401	.	-	.	Parent=Transcript:CBG14199
chrX	improved_genome	exon	8299452	8299586	.	-	.	Parent=Transcript:CBG14199
chrX	improved_genome	exon	8299640	8299816	.	-	.	Parent=Transcript:CBG14199
chrX	improved_genome	exon	8299862	8300032	.	-	.	Parent=Transcript:CBG14199
chrX	improved_genome	exon	8300080	8300178	.	-	.	Parent=Transcript:CBG14199
chrX	improved_genome	exon	8300224	8300340	.	-	.	Parent=Transcript:CBG14199
chrX	improved_genome	exon	8300390	8300475	.	-	.	Parent=Transcript:CBG14199
chrX	improved_genome	exon	8300558	8300654	.	-	.	Parent=Transcript:CBG14199
chrX	improved_genome	exon	8301048	8301122	.	-	.	Parent=Transcript:CBG14199
chrX	improved_genome	intron	8299402	8299451	.	-	.	Parent=Transcript:CBG14199
chrX	improved_genome	intron	8299587	8299639	.	-	.	Parent=Transcript:CBG14199
chrX	improved_genome	intron	8299817	8299861	.	-	.	Parent=Transcript:CBG14199
chrX	improved_genome	intron	8300033	8300079	.	-	.	Parent=Transcript:CBG14199
chrX	improved_genome	intron	8300179	8300223	.	-	.	Parent=Transcript:CBG14199
chrX	improved_genome	intron	8300341	8300389	.	-	.	Parent=Transcript:CBG14199
chrX	improved_genome	intron	8300476	8300557	.	-	.	Parent=Transcript:CBG14199
chrX	improved_genome	intron	8300655	8301047	.	-	.	Parent=Transcript:CBG14199
chrII	improved_genome	gene	2483655	2485285	.	-	.	ID=CBG13458
chrII	improved_genome	exon	2483655	2483702	.	-	.	Parent=Transcript:CBG13458
chrII	improved_genome	exon	2484857	2485285	.	-	.	Parent=Transcript:CBG13458
chrII	improved_genome	intron	2483703	2484856	.	-	.	Parent=Transcript:CBG13458
chrV	improved_genome	gene	2134423	2136116	.	+	.	ID=CBG20550
chrV	improved_genome	exon	2134423	2134581	.	+	.	Parent=Transcript:CBG20550
chrV	improved_genome	exon	2135350	2135517	.	+	.	Parent=Transcript:CBG20550
chrV	improved_genome	exon	2135567	2135764	.	+	.	Parent=Transcript:CBG20550
chrV	improved_genome	exon	2135810	2135895	.	+	.	Parent=Transcript:CBG20550
chrV	improved_genome	exon	2135951	2136116	.	+	.	Parent=Transcript:CBG20550
chrV	improved_genome	intron	2134582	2135349	.	+	.	Parent=Transcript:CBG20550
chrV	improved_genome	intron	2135518	2135566	.	+	.	Parent=Transcript:CBG20550
chrV	improved_genome	intron	2135765	2135809	.	+	.	Parent=Transcript:CBG20550
chrV	improved_genome	intron	2135896	2135950	.	+	.	Parent=Transcript:CBG20550
chrUn	improved_genome	gene	1433257	1435111	.	+	.	ID=CBG24019
chrUn	improved_genome	exon	1433257	1433477	.	+	.	Parent=Transcript:CBG24019
chrUn	improved_genome	exon	1434557	1434812	.	+	.	Parent=Transcript:CBG24019
chrUn	improved_genome	exon	1434938	1435111	.	+	.	Parent=Transcript:CBG24019
chrUn	improved_genome	intron	1433478	1434556	.	+	.	Parent=Transcript:CBG24019
chrUn	improved_genome	intron	1434813	1434937	.	+	.	Parent=Transcript:CBG24019
chrI	improved_genome	gene	2330762	2333235	.	+	.	ID=CBG22204
chrI	improved_genome	exon	2330762	2330884	.	+	.	Parent=Transcript:CBG22204
chrI	improved_genome	exon	2330958	2331102	.	+	.	Parent=Transcript:CBG22204
chrI	improved_genome	exon	2331160	2331281	.	+	.	Parent=Transcript:CBG22204
chrI	improved_genome	exon	2331334	2331442	.	+	.	Parent=Transcript:CBG22204
chrI	improved_genome	exon	2332274	2333235	.	+	.	Parent=Transcript:CBG22204
chrI	improved_genome	intron	2330885	2330957	.	+	.	Parent=Transcript:CBG22204
chrI	improved_genome	intron	2331103	2331159	.	+	.	Parent=Transcript:CBG22204
chrI	improved_genome	intron	2331282	2331333	.	+	.	Parent=Transcript:CBG22204
chrI	improved_genome	intron	2331443	2332273	.	+	.	Parent=Transcript:CBG22204
chrII	improved_genome	gene	12238654	12242015	.	+	.	ID=CBG07905
chrII	improved_genome	exon	12238654	12238725	.	+	.	Parent=Transcript:CBG07905
chrII	improved_genome	exon	12238775	12238870	.	+	.	Parent=Transcript:CBG07905
chrII	improved_genome	exon	12238925	12239008	.	+	.	Parent=Transcript:CBG07905
chrII	improved_genome	exon	12239986	12240231	.	+	.	Parent=Transcript:CBG07905
chrII	improved_genome	exon	12241723	12241809	.	+	.	Parent=Transcript:CBG07905
chrII	improved_genome	exon	12241905	12242015	.	+	.	Parent=Transcript:CBG07905
chrII	improved_genome	intron	12238726	12238774	.	+	.	Parent=Transcript:CBG07905
chrII	improved_genome	intron	12238871	12238924	.	+	.	Parent=Transcript:CBG07905
chrII	improved_genome	intron	12239009	12239985	.	+	.	Parent=Transcript:CBG07905
chrII	improved_genome	intron	12240232	12241722	.	+	.	Parent=Transcript:CBG07905
chrII	improved_genome	intron	12241810	12241904	.	+	.	Parent=Transcript:CBG07905
chrII	improved_genome	gene	6966028	6967481	.	+	.	ID=CBG03009
chrII	improved_genome	exon	6966028	6966080	.	+	.	Parent=Transcript:CBG03009
chrII	improved_genome	exon	6966129	6966345	.	+	.	Parent=Transcript:CBG03009
chrII	improved_genome	exon	6966502	6966891	.	+	.	Parent=Transcript:CBG03009
chrII	improved_genome	exon	6966935	6967342	.	+	.	Parent=Transcript:CBG03009
chrII	improved_genome	exon	6967392	6967481	.	+	.	Parent=Transcript:CBG03009
chrII	improved_genome	intron	6966081	6966128	.	+	.	Parent=Transcript:CBG03009
chrII	improved_genome	intron	6966346	6966501	.	+	.	Parent=Transcript:CBG03009
chrII	improved_genome	intron	6966892	6966934	.	+	.	Parent=Transcript:CBG03009
chrII	improved_genome	intron	6967343	6967391	.	+	.	Parent=Transcript:CBG03009
chrV	improved_genome	gene	9937911	9939561	.	+	.	ID=CBG18999
chrV	improved_genome	exon	9937911	9938230	.	+	.	Parent=Transcript:CBG18999
chrV	improved_genome	exon	9938420	9938574	.	+	.	Parent=Transcript:CBG18999
chrV	improved_genome	exon	9938754	9938782	.	+	.	Parent=Transcript:CBG18999
chrV	improved_genome	exon	9938826	9939055	.	+	.	Parent=Transcript:CBG18999
chrV	improved_genome	exon	9939109	9939132	.	+	.	Parent=Transcript:CBG18999
chrV	improved_genome	exon	9939177	9939266	.	+	.	Parent=Transcript:CBG18999
chrV	improved_genome	exon	9939468	9939561	.	+	.	Parent=Transcript:CBG18999
chrV	improved_genome	intron	9938231	9938419	.	+	.	Parent=Transcript:CBG18999
chrV	improved_genome	intron	9938575	9938753	.	+	.	Parent=Transcript:CBG18999
chrV	improved_genome	intron	9938783	9938825	.	+	.	Parent=Transcript:CBG18999
chrV	improved_genome	intron	9939056	9939108	.	+	.	Parent=Transcript:CBG18999
chrV	improved_genome	intron	9939133	9939176	.	+	.	Parent=Transcript:CBG18999
chrV	improved_genome	intron	9939267	9939467	.	+	.	Parent=Transcript:CBG18999
chrIV	improved_genome	gene	4839375	4839690	.	+	.	ID=CBG06231
chrIV	improved_genome	exon	4839375	4839614	.	+	.	Parent=Transcript:CBG06231
chrIV	improved_genome	exon	4839658	4839690	.	+	.	Parent=Transcript:CBG06231
chrIV	improved_genome	intron	4839615	4839657	.	+	.	Parent=Transcript:CBG06231
chrIII	improved_genome	gene	11315594	11317162	.	+	.	ID=CBG21129
chrIII	improved_genome	exon	11315594	11315658	.	+	.	Parent=Transcript:CBG21129
chrIII	improved_genome	exon	11315705	11316445	.	+	.	Parent=Transcript:CBG21129
chrIII	improved_genome	exon	11317024	11317162	.	+	.	Parent=Transcript:CBG21129
chrIII	improved_genome	intron	11315659	11315704	.	+	.	Parent=Transcript:CBG21129
chrIII	improved_genome	intron	11316446	11317023	.	+	.	Parent=Transcript:CBG21129
chrIII	improved_genome	gene	8245889	8247336	.	+	.	ID=CBG18323
chrIII	improved_genome	exon	8245889	8245967	.	+	.	Parent=Transcript:CBG18323
chrIII	improved_genome	exon	8246020	8246268	.	+	.	Parent=Transcript:CBG18323
chrIII	improved_genome	exon	8246511	8246687	.	+	.	Parent=Transcript:CBG18323
chrIII	improved_genome	exon	8246741	8246835	.	+	.	Parent=Transcript:CBG18323
chrIII	improved_genome	exon	8246893	8247135	.	+	.	Parent=Transcript:CBG18323
chrIII	improved_genome	exon	8247187	8247336	.	+	.	Parent=Transcript:CBG18323
chrIII	improved_genome	intron	8245968	8246019	.	+	.	Parent=Transcript:CBG18323
chrIII	improved_genome	intron	8246269	8246510	.	+	.	Parent=Transcript:CBG18323
chrIII	improved_genome	intron	8246688	8246740	.	+	.	Parent=Transcript:CBG18323
chrIII	improved_genome	intron	8246836	8246892	.	+	.	Parent=Transcript:CBG18323
chrIII	improved_genome	intron	8247136	8247186	.	+	.	Parent=Transcript:CBG18323
chrV_random	improved_genome	gene	144536	147962	.	+	.	ID=CBG24587
chrV_random	improved_genome	exon	144536	144941	.	+	.	Parent=Transcript:CBG24587
chrV_random	improved_genome	exon	145381	145723	.	+	.	Parent=Transcript:CBG24587
chrV_random	improved_genome	exon	147008	147212	.	+	.	Parent=Transcript:CBG24587
chrV_random	improved_genome	exon	147388	147694	.	+	.	Parent=Transcript:CBG24587
chrV_random	improved_genome	exon	147886	147962	.	+	.	Parent=Transcript:CBG24587
chrV_random	improved_genome	intron	144942	145380	.	+	.	Parent=Transcript:CBG24587
chrV_random	improved_genome	intron	145724	147007	.	+	.	Parent=Transcript:CBG24587
chrV_random	improved_genome	intron	147213	147387	.	+	.	Parent=Transcript:CBG24587
chrV_random	improved_genome	intron	147695	147885	.	+	.	Parent=Transcript:CBG24587
chrII	improved_genome	gene	8514604	8515014	.	+	.	ID=CBG02642
chrII	improved_genome	exon	8514604	8514684	.	+	.	Parent=Transcript:CBG02642
chrII	improved_genome	exon	8514734	8514866	.	+	.	Parent=Transcript:CBG02642
chrII	improved_genome	exon	8514920	8515014	.	+	.	Parent=Transcript:CBG02642
chrII	improved_genome	intron	8514685	8514733	.	+	.	Parent=Transcript:CBG02642
chrII	improved_genome	intron	8514867	8514919	.	+	.	Parent=Transcript:CBG02642
chrV_random	improved_genome	gene	2446372	2450829	.	+	.	ID=CBG20524
chrV_random	improved_genome	exon	2446372	2446539	.	+	.	Parent=Transcript:CBG20524
chrV_random	improved_genome	exon	2447199	2447386	.	+	.	Parent=Transcript:CBG20524
chrV_random	improved_genome	exon	2447677	2447819	.	+	.	Parent=Transcript:CBG20524
chrV_random	improved_genome	exon	2449400	2449825	.	+	.	Parent=Transcript:CBG20524
chrV_random	improved_genome	exon	2450639	2450829	.	+	.	Parent=Transcript:CBG20524
chrV_random	improved_genome	intron	2446540	2447198	.	+	.	Parent=Transcript:CBG20524
chrV_random	improved_genome	intron	2447387	2447676	.	+	.	Parent=Transcript:CBG20524
chrV_random	improved_genome	intron	2447820	2449399	.	+	.	Parent=Transcript:CBG20524
chrV_random	improved_genome	intron	2449826	2450638	.	+	.	Parent=Transcript:CBG20524
chrIII	improved_genome	gene	9945901	9946053	.	-	.	ID=CBG09186
chrIII	improved_genome	exon	9945901	9946053	.	-	.	Parent=Transcript:CBG09186
chrV	improved_genome	gene	5081514	5082954	.	-	.	ID=CBG12163
chrV	improved_genome	exon	5081514	5081697	.	-	.	Parent=Transcript:CBG12163
chrV	improved_genome	exon	5082098	5082248	.	-	.	Parent=Transcript:CBG12163
chrV	improved_genome	exon	5082271	5082498	.	-	.	Parent=Transcript:CBG12163
chrV	improved_genome	exon	5082873	5082954	.	-	.	Parent=Transcript:CBG12163
chrV	improved_genome	intron	5081698	5082097	.	-	.	Parent=Transcript:CBG12163
chrV	improved_genome	intron	5082249	5082270	.	-	.	Parent=Transcript:CBG12163
chrV	improved_genome	intron	5082499	5082872	.	-	.	Parent=Transcript:CBG12163
chrX	improved_genome	gene	11370384	11371882	.	+	.	ID=CBG14837
chrX	improved_genome	exon	11370384	11370431	.	+	.	Parent=Transcript:CBG14837
chrX	improved_genome	exon	11370483	11370553	.	+	.	Parent=Transcript:CBG14837
chrX	improved_genome	exon	11370906	11371020	.	+	.	Parent=Transcript:CBG14837
chrX	improved_genome	exon	11371106	11371197	.	+	.	Parent=Transcript:CBG14837
chrX	improved_genome	exon	11371269	11371576	.	+	.	Parent=Transcript:CBG14837
chrX	improved_genome	exon	11371628	11371785	.	+	.	Parent=Transcript:CBG14837
chrX	improved_genome	exon	11371829	11371882	.	+	.	Parent=Transcript:CBG14837
chrX	improved_genome	intron	11370432	11370482	.	+	.	Parent=Transcript:CBG14837
chrX	improved_genome	intron	11370554	11370905	.	+	.	Parent=Transcript:CBG14837
chrX	improved_genome	intron	11371021	11371105	.	+	.	Parent=Transcript:CBG14837
chrX	improved_genome	intron	11371198	11371268	.	+	.	Parent=Transcript:CBG14837
chrX	improved_genome	intron	11371577	11371627	.	+	.	Parent=Transcript:CBG14837
chrX	improved_genome	intron	11371786	11371828	.	+	.	Parent=Transcript:CBG14837
chrIII	improved_genome	gene	7178994	7194728	.	-	.	ID=CBG18050
chrIII	improved_genome	exon	7178994	7179276	.	-	.	Parent=Transcript:CBG18050
chrIII	improved_genome	exon	7179324	7180169	.	-	.	Parent=Transcript:CBG18050
chrIII	improved_genome	exon	7180217	7180483	.	-	.	Parent=Transcript:CBG18050
chrIII	improved_genome	exon	7180532	7180853	.	-	.	Parent=Transcript:CBG18050
chrIII	improved_genome	exon	7180901	7182904	.	-	.	Parent=Transcript:CBG18050
chrIII	improved_genome	exon	7182953	7184633	.	-	.	Parent=Transcript:CBG18050
chrIII	improved_genome	exon	7184682	7185063	.	-	.	Parent=Transcript:CBG18050
chrIII	improved_genome	exon	7185114	7187099	.	-	.	Parent=Transcript:CBG18050
chrIII	improved_genome	exon	7187154	7187981	.	-	.	Parent=Transcript:CBG18050
chrIII	improved_genome	exon	7188029	7188940	.	-	.	Parent=Transcript:CBG18050
chrIII	improved_genome	exon	7189001	7190358	.	-	.	Parent=Transcript:CBG18050
chrIII	improved_genome	exon	7191816	7191920	.	-	.	Parent=Transcript:CBG18050
chrIII	improved_genome	exon	7191969	7192154	.	-	.	Parent=Transcript:CBG18050
chrIII	improved_genome	exon	7192515	7192628	.	-	.	Parent=Transcript:CBG18050
chrIII	improved_genome	exon	7192679	7193449	.	-	.	Parent=Transcript:CBG18050
chrIII	improved_genome	exon	7193560	7193781	.	-	.	Parent=Transcript:CBG18050
chrIII	improved_genome	exon	7193831	7194082	.	-	.	Parent=Transcript:CBG18050
chrIII	improved_genome	exon	7194124	7194282	.	-	.	Parent=Transcript:CBG18050
chrIII	improved_genome	exon	7194329	7194433	.	-	.	Parent=Transcript:CBG18050
chrIII	improved_genome	exon	7194492	7194728	.	-	.	Parent=Transcript:CBG18050
chrIII	improved_genome	intron	7179277	7179323	.	-	.	Parent=Transcript:CBG18050
chrIII	improved_genome	intron	7180170	7180216	.	-	.	Parent=Transcript:CBG18050
chrIII	improved_genome	intron	7180484	7180531	.	-	.	Parent=Transcript:CBG18050
chrIII	improved_genome	intron	7180854	7180900	.	-	.	Parent=Transcript:CBG18050
chrIII	improved_genome	intron	7182905	7182952	.	-	.	Parent=Transcript:CBG18050
chrIII	improved_genome	intron	7184634	7184681	.	-	.	Parent=Transcript:CBG18050
chrIII	improved_genome	intron	7185064	7185113	.	-	.	Parent=Transcript:CBG18050
chrIII	improved_genome	intron	7187100	7187153	.	-	.	Parent=Transcript:CBG18050
chrIII	improved_genome	intron	7187982	7188028	.	-	.	Parent=Transcript:CBG18050
chrIII	improved_genome	intron	7188941	7189000	.	-	.	Parent=Transcript:CBG18050
chrIII	improved_genome	intron	7190359	7191815	.	-	.	Parent=Transcript:CBG18050
chrIII	improved_genome	intron	7191921	7191968	.	-	.	Parent=Transcript:CBG18050
chrIII	improved_genome	intron	7192155	7192514	.	-	.	Parent=Transcript:CBG18050
chrIII	improved_genome	intron	7192629	7192678	.	-	.	Parent=Transcript:CBG18050
chrIII	improved_genome	intron	7193450	7193559	.	-	.	Parent=Transcript:CBG18050
chrIII	improved_genome	intron	7193782	7193830	.	-	.	Parent=Transcript:CBG18050
chrIII	improved_genome	intron	7194083	7194123	.	-	.	Parent=Transcript:CBG18050
chrIII	improved_genome	intron	7194283	7194328	.	-	.	Parent=Transcript:CBG18050
chrIII	improved_genome	intron	7194434	7194491	.	-	.	Parent=Transcript:CBG18050
chrUn	improved_genome	gene	1153042	1154853	.	-	.	ID=CBG23932
chrUn	improved_genome	exon	1153042	1153143	.	-	.	Parent=Transcript:CBG23932
chrUn	improved_genome	exon	1153196	1154143	.	-	.	Parent=Transcript:CBG23932
chrUn	improved_genome	exon	1154546	1154667	.	-	.	Parent=Transcript:CBG23932
chrUn	improved_genome	exon	1154787	1154853	.	-	.	Parent=Transcript:CBG23932
chrUn	improved_genome	intron	1153144	1153195	.	-	.	Parent=Transcript:CBG23932
chrUn	improved_genome	intron	1154144	1154545	.	-	.	Parent=Transcript:CBG23932
chrUn	improved_genome	intron	1154668	1154786	.	-	.	Parent=Transcript:CBG23932
chrUn	improved_genome	gene	7246795	7249922	.	+	.	ID=CBG22562
chrUn	improved_genome	exon	7246795	7247067	.	+	.	Parent=Transcript:CBG22562
chrUn	improved_genome	exon	7247111	7247312	.	+	.	Parent=Transcript:CBG22562
chrUn	improved_genome	exon	7248044	7248204	.	+	.	Parent=Transcript:CBG22562
chrUn	improved_genome	exon	7248507	7248776	.	+	.	Parent=Transcript:CBG22562
chrUn	improved_genome	exon	7249516	7249648	.	+	.	Parent=Transcript:CBG22562
chrUn	improved_genome	exon	7249708	7249922	.	+	.	Parent=Transcript:CBG22562
chrUn	improved_genome	intron	7247068	7247110	.	+	.	Parent=Transcript:CBG22562
chrUn	improved_genome	intron	7247313	7248043	.	+	.	Parent=Transcript:CBG22562
chrUn	improved_genome	intron	7248205	7248506	.	+	.	Parent=Transcript:CBG22562
chrUn	improved_genome	intron	7248777	7249515	.	+	.	Parent=Transcript:CBG22562
chrUn	improved_genome	intron	7249649	7249707	.	+	.	Parent=Transcript:CBG22562
chrII	improved_genome	gene	4480973	4487023	.	-	.	ID=CBG04290
chrII	improved_genome	exon	4480973	4481467	.	-	.	Parent=Transcript:CBG04290
chrII	improved_genome	exon	4481519	4481625	.	-	.	Parent=Transcript:CBG04290
chrII	improved_genome	exon	4482394	4482644	.	-	.	Parent=Transcript:CBG04290
chrII	improved_genome	exon	4482698	4482906	.	-	.	Parent=Transcript:CBG04290
chrII	improved_genome	exon	4483313	4483419	.	-	.	Parent=Transcript:CBG04290
chrII	improved_genome	exon	4483647	4483710	.	-	.	Parent=Transcript:CBG04290
chrII	improved_genome	exon	4486099	4486251	.	-	.	Parent=Transcript:CBG04290
chrII	improved_genome	exon	4486483	4486639	.	-	.	Parent=Transcript:CBG04290
chrII	improved_genome	exon	4486791	4487023	.	-	.	Parent=Transcript:CBG04290
chrII	improved_genome	intron	4481468	4481518	.	-	.	Parent=Transcript:CBG04290
chrII	improved_genome	intron	4481626	4482393	.	-	.	Parent=Transcript:CBG04290
chrII	improved_genome	intron	4482645	4482697	.	-	.	Parent=Transcript:CBG04290
chrII	improved_genome	intron	4482907	4483312	.	-	.	Parent=Transcript:CBG04290
chrII	improved_genome	intron	4483420	4483646	.	-	.	Parent=Transcript:CBG04290
chrII	improved_genome	intron	4483711	4486098	.	-	.	Parent=Transcript:CBG04290
chrII	improved_genome	intron	4486252	4486482	.	-	.	Parent=Transcript:CBG04290
chrII	improved_genome	intron	4486640	4486790	.	-	.	Parent=Transcript:CBG04290
chrIV	improved_genome	gene	7714037	7714961	.	-	.	ID=CBG03393
chrIV	improved_genome	exon	7714037	7714830	.	-	.	Parent=Transcript:CBG03393
chrIV	improved_genome	exon	7714880	7714961	.	-	.	Parent=Transcript:CBG03393
chrIV	improved_genome	intron	7714831	7714879	.	-	.	Parent=Transcript:CBG03393
chrII	improved_genome	gene	6917938	6919225	.	-	.	ID=CBG03013
chrII	improved_genome	exon	6917938	6918087	.	-	.	Parent=Transcript:CBG03013
chrII	improved_genome	exon	6918138	6918308	.	-	.	Parent=Transcript:CBG03013
chrII	improved_genome	exon	6918352	6919029	.	-	.	Parent=Transcript:CBG03013
chrII	improved_genome	exon	6919079	6919225	.	-	.	Parent=Transcript:CBG03013
chrII	improved_genome	intron	6918088	6918137	.	-	.	Parent=Transcript:CBG03013
chrII	improved_genome	intron	6918309	6918351	.	-	.	Parent=Transcript:CBG03013
chrII	improved_genome	intron	6919030	6919078	.	-	.	Parent=Transcript:CBG03013
chrX	improved_genome	gene	18748135	18751750	.	-	.	ID=CBG07509
chrX	improved_genome	exon	18748135	18748171	.	-	.	Parent=Transcript:CBG07509
chrX	improved_genome	exon	18749954	18750360	.	-	.	Parent=Transcript:CBG07509
chrX	improved_genome	exon	18750447	18750768	.	-	.	Parent=Transcript:CBG07509
chrX	improved_genome	exon	18751680	18751750	.	-	.	Parent=Transcript:CBG07509
chrX	improved_genome	intron	18748172	18749953	.	-	.	Parent=Transcript:CBG07509
chrX	improved_genome	intron	18750361	18750446	.	-	.	Parent=Transcript:CBG07509
chrX	improved_genome	intron	18750769	18751679	.	-	.	Parent=Transcript:CBG07509
chrI	improved_genome	gene	5853335	5854425	.	+	.	ID=CBG12463
chrI	improved_genome	exon	5853335	5853439	.	+	.	Parent=Transcript:CBG12463
chrI	improved_genome	exon	5853486	5853539	.	+	.	Parent=Transcript:CBG12463
chrI	improved_genome	exon	5853585	5853684	.	+	.	Parent=Transcript:CBG12463
chrI	improved_genome	exon	5853734	5853906	.	+	.	Parent=Transcript:CBG12463
chrI	improved_genome	exon	5853952	5854425	.	+	.	Parent=Transcript:CBG12463
chrI	improved_genome	intron	5853440	5853485	.	+	.	Parent=Transcript:CBG12463
chrI	improved_genome	intron	5853540	5853584	.	+	.	Parent=Transcript:CBG12463
chrI	improved_genome	intron	5853685	5853733	.	+	.	Parent=Transcript:CBG12463
chrI	improved_genome	intron	5853907	5853951	.	+	.	Parent=Transcript:CBG12463
chrIV	improved_genome	gene	6412182	6413740	.	+	.	ID=CBG05775
chrIV	improved_genome	exon	6412182	6412295	.	+	.	Parent=Transcript:CBG05775
chrIV	improved_genome	exon	6412341	6412556	.	+	.	Parent=Transcript:CBG05775
chrIV	improved_genome	exon	6412602	6412784	.	+	.	Parent=Transcript:CBG05775
chrIV	improved_genome	exon	6412835	6412907	.	+	.	Parent=Transcript:CBG05775
chrIV	improved_genome	exon	6413032	6413199	.	+	.	Parent=Transcript:CBG05775
chrIV	improved_genome	exon	6413244	6413428	.	+	.	Parent=Transcript:CBG05775
chrIV	improved_genome	exon	6413476	6413601	.	+	.	Parent=Transcript:CBG05775
chrIV	improved_genome	exon	6413651	6413740	.	+	.	Parent=Transcript:CBG05775
chrIV	improved_genome	intron	6412296	6412340	.	+	.	Parent=Transcript:CBG05775
chrIV	improved_genome	intron	6412557	6412601	.	+	.	Parent=Transcript:CBG05775
chrIV	improved_genome	intron	6412785	6412834	.	+	.	Parent=Transcript:CBG05775
chrIV	improved_genome	intron	6412908	6413031	.	+	.	Parent=Transcript:CBG05775
chrIV	improved_genome	intron	6413200	6413243	.	+	.	Parent=Transcript:CBG05775
chrIV	improved_genome	intron	6413429	6413475	.	+	.	Parent=Transcript:CBG05775
chrIV	improved_genome	intron	6413602	6413650	.	+	.	Parent=Transcript:CBG05775
chrIII	improved_genome	gene	4107076	4108922	.	+	.	ID=CBG13313
chrIII	improved_genome	exon	4107076	4107213	.	+	.	Parent=Transcript:CBG13313
chrIII	improved_genome	exon	4107259	4107548	.	+	.	Parent=Transcript:CBG13313
chrIII	improved_genome	exon	4107592	4107900	.	+	.	Parent=Transcript:CBG13313
chrIII	improved_genome	exon	4107950	4108570	.	+	.	Parent=Transcript:CBG13313
chrIII	improved_genome	exon	4108622	4108922	.	+	.	Parent=Transcript:CBG13313
chrIII	improved_genome	intron	4107214	4107258	.	+	.	Parent=Transcript:CBG13313
chrIII	improved_genome	intron	4107549	4107591	.	+	.	Parent=Transcript:CBG13313
chrIII	improved_genome	intron	4107901	4107949	.	+	.	Parent=Transcript:CBG13313
chrIII	improved_genome	intron	4108571	4108621	.	+	.	Parent=Transcript:CBG13313
chrII_random	improved_genome	gene	463915	467633	.	+	.	ID=CBG13073
chrII_random	improved_genome	exon	463915	464121	.	+	.	Parent=Transcript:CBG13073
chrII_random	improved_genome	exon	464164	464274	.	+	.	Parent=Transcript:CBG13073
chrII_random	improved_genome	exon	464317	464387	.	+	.	Parent=Transcript:CBG13073
chrII_random	improved_genome	exon	464433	464598	.	+	.	Parent=Transcript:CBG13073
chrII_random	improved_genome	exon	464646	464777	.	+	.	Parent=Transcript:CBG13073
chrII_random	improved_genome	exon	464822	464941	.	+	.	Parent=Transcript:CBG13073
chrII_random	improved_genome	exon	464988	465065	.	+	.	Parent=Transcript:CBG13073
chrII_random	improved_genome	exon	465109	465246	.	+	.	Parent=Transcript:CBG13073
chrII_random	improved_genome	exon	465292	465534	.	+	.	Parent=Transcript:CBG13073
chrII_random	improved_genome	exon	465579	465674	.	+	.	Parent=Transcript:CBG13073
chrII_random	improved_genome	exon	465718	465807	.	+	.	Parent=Transcript:CBG13073
chrII_random	improved_genome	exon	465810	465901	.	+	.	Parent=Transcript:CBG13073
chrII_random	improved_genome	exon	466281	466407	.	+	.	Parent=Transcript:CBG13073
chrII_random	improved_genome	exon	466412	466541	.	+	.	Parent=Transcript:CBG13073
chrII_random	improved_genome	exon	466587	466835	.	+	.	Parent=Transcript:CBG13073
chrII_random	improved_genome	exon	466878	467307	.	+	.	Parent=Transcript:CBG13073
chrII_random	improved_genome	exon	467354	467633	.	+	.	Parent=Transcript:CBG13073
chrII_random	improved_genome	intron	464122	464163	.	+	.	Parent=Transcript:CBG13073
chrII_random	improved_genome	intron	464275	464316	.	+	.	Parent=Transcript:CBG13073
chrII_random	improved_genome	intron	464388	464432	.	+	.	Parent=Transcript:CBG13073
chrII_random	improved_genome	intron	464599	464645	.	+	.	Parent=Transcript:CBG13073
chrII_random	improved_genome	intron	464778	464821	.	+	.	Parent=Transcript:CBG13073
chrII_random	improved_genome	intron	464942	464987	.	+	.	Parent=Transcript:CBG13073
chrII_random	improved_genome	intron	465066	465108	.	+	.	Parent=Transcript:CBG13073
chrII_random	improved_genome	intron	465247	465291	.	+	.	Parent=Transcript:CBG13073
chrII_random	improved_genome	intron	465535	465578	.	+	.	Parent=Transcript:CBG13073
chrII_random	improved_genome	intron	465675	465717	.	+	.	Parent=Transcript:CBG13073
chrII_random	improved_genome	intron	465808	465809	.	+	.	Parent=Transcript:CBG13073
chrII_random	improved_genome	intron	465902	466280	.	+	.	Parent=Transcript:CBG13073
chrII_random	improved_genome	intron	466408	466411	.	+	.	Parent=Transcript:CBG13073
chrII_random	improved_genome	intron	466542	466586	.	+	.	Parent=Transcript:CBG13073
chrII_random	improved_genome	intron	466836	466877	.	+	.	Parent=Transcript:CBG13073
chrII_random	improved_genome	intron	467308	467353	.	+	.	Parent=Transcript:CBG13073
chrI	improved_genome	gene	2209972	2217761	.	+	.	ID=CBG22179
chrI	improved_genome	exon	2209972	2210096	.	+	.	Parent=Transcript:CBG22179
chrI	improved_genome	exon	2210147	2210200	.	+	.	Parent=Transcript:CBG22179
chrI	improved_genome	exon	2210693	2210834	.	+	.	Parent=Transcript:CBG22179
chrI	improved_genome	exon	2210882	2210952	.	+	.	Parent=Transcript:CBG22179
chrI	improved_genome	exon	2211361	2211420	.	+	.	Parent=Transcript:CBG22179
chrI	improved_genome	exon	2212894	2213108	.	+	.	Parent=Transcript:CBG22179
chrI	improved_genome	exon	2213153	2213346	.	+	.	Parent=Transcript:CBG22179
chrI	improved_genome	exon	2213416	2213479	.	+	.	Parent=Transcript:CBG22179
chrI	improved_genome	exon	2213588	2213780	.	+	.	Parent=Transcript:CBG22179
chrI	improved_genome	exon	2214539	2214704	.	+	.	Parent=Transcript:CBG22179
chrI	improved_genome	exon	2214844	2214944	.	+	.	Parent=Transcript:CBG22179
chrI	improved_genome	exon	2214991	2215013	.	+	.	Parent=Transcript:CBG22179
chrI	improved_genome	exon	2216635	2216812	.	+	.	Parent=Transcript:CBG22179
chrI	improved_genome	exon	2217665	2217761	.	+	.	Parent=Transcript:CBG22179
chrI	improved_genome	intron	2210097	2210146	.	+	.	Parent=Transcript:CBG22179
chrI	improved_genome	intron	2210201	2210692	.	+	.	Parent=Transcript:CBG22179
chrI	improved_genome	intron	2210835	2210881	.	+	.	Parent=Transcript:CBG22179
chrI	improved_genome	intron	2210953	2211360	.	+	.	Parent=Transcript:CBG22179
chrI	improved_genome	intron	2211421	2212893	.	+	.	Parent=Transcript:CBG22179
chrI	improved_genome	intron	2213109	2213152	.	+	.	Parent=Transcript:CBG22179
chrI	improved_genome	intron	2213347	2213415	.	+	.	Parent=Transcript:CBG22179
chrI	improved_genome	intron	2213480	2213587	.	+	.	Parent=Transcript:CBG22179
chrI	improved_genome	intron	2213781	2214538	.	+	.	Parent=Transcript:CBG22179
chrI	improved_genome	intron	2214705	2214843	.	+	.	Parent=Transcript:CBG22179
chrI	improved_genome	intron	2214945	2214990	.	+	.	Parent=Transcript:CBG22179
chrI	improved_genome	intron	2215014	2216634	.	+	.	Parent=Transcript:CBG22179
chrI	improved_genome	intron	2216813	2217664	.	+	.	Parent=Transcript:CBG22179
chrIII	improved_genome	gene	11710998	11711573	.	-	.	ID=CBG15261
chrIII	improved_genome	exon	11710998	11711066	.	-	.	Parent=Transcript:CBG15261
chrIII	improved_genome	exon	11711117	11711185	.	-	.	Parent=Transcript:CBG15261
chrIII	improved_genome	exon	11711240	11711373	.	-	.	Parent=Transcript:CBG15261
chrIII	improved_genome	exon	11711486	11711573	.	-	.	Parent=Transcript:CBG15261
chrIII	improved_genome	intron	11711067	11711116	.	-	.	Parent=Transcript:CBG15261
chrIII	improved_genome	intron	11711186	11711239	.	-	.	Parent=Transcript:CBG15261
chrIII	improved_genome	intron	11711374	11711485	.	-	.	Parent=Transcript:CBG15261
chrI	improved_genome	gene	3332403	3333908	.	+	.	ID=CBG03713
chrI	improved_genome	exon	3332403	3332449	.	+	.	Parent=Transcript:CBG03713
chrI	improved_genome	exon	3332517	3332703	.	+	.	Parent=Transcript:CBG03713
chrI	improved_genome	exon	3332750	3332842	.	+	.	Parent=Transcript:CBG03713
chrI	improved_genome	exon	3332937	3333082	.	+	.	Parent=Transcript:CBG03713
chrI	improved_genome	exon	3333282	3333437	.	+	.	Parent=Transcript:CBG03713
chrI	improved_genome	exon	3333485	3333908	.	+	.	Parent=Transcript:CBG03713
chrI	improved_genome	intron	3332450	3332516	.	+	.	Parent=Transcript:CBG03713
chrI	improved_genome	intron	3332704	3332749	.	+	.	Parent=Transcript:CBG03713
chrI	improved_genome	intron	3332843	3332936	.	+	.	Parent=Transcript:CBG03713
chrI	improved_genome	intron	3333083	3333281	.	+	.	Parent=Transcript:CBG03713
chrI	improved_genome	intron	3333438	3333484	.	+	.	Parent=Transcript:CBG03713
chrV	improved_genome	gene	12029800	12032337	.	-	.	ID=CBG04577
chrV	improved_genome	exon	12029800	12029959	.	-	.	Parent=Transcript:CBG04577
chrV	improved_genome	exon	12030212	12030417	.	-	.	Parent=Transcript:CBG04577
chrV	improved_genome	exon	12030610	12030823	.	-	.	Parent=Transcript:CBG04577
chrV	improved_genome	exon	12031120	12031193	.	-	.	Parent=Transcript:CBG04577
chrV	improved_genome	exon	12031240	12031503	.	-	.	Parent=Transcript:CBG04577
chrV	improved_genome	exon	12032263	12032337	.	-	.	Parent=Transcript:CBG04577
chrV	improved_genome	intron	12029960	12030211	.	-	.	Parent=Transcript:CBG04577
chrV	improved_genome	intron	12030418	12030609	.	-	.	Parent=Transcript:CBG04577
chrV	improved_genome	intron	12030824	12031119	.	-	.	Parent=Transcript:CBG04577
chrV	improved_genome	intron	12031194	12031239	.	-	.	Parent=Transcript:CBG04577
chrV	improved_genome	intron	12031504	12032262	.	-	.	Parent=Transcript:CBG04577
chrIV	improved_genome	gene	401357	402447	.	+	.	ID=CBG00420
chrIV	improved_genome	exon	401357	401604	.	+	.	Parent=Transcript:CBG00420
chrIV	improved_genome	exon	401650	402073	.	+	.	Parent=Transcript:CBG00420
chrIV	improved_genome	exon	402121	402447	.	+	.	Parent=Transcript:CBG00420
chrIV	improved_genome	intron	401605	401649	.	+	.	Parent=Transcript:CBG00420
chrIV	improved_genome	intron	402074	402120	.	+	.	Parent=Transcript:CBG00420
chrI	improved_genome	gene	3388160	3388828	.	+	.	ID=CBG03735
chrI	improved_genome	exon	3388160	3388828	.	+	.	Parent=Transcript:CBG03735
chrI_random	improved_genome	gene	2498998	2511712	.	-	.	ID=CBG18869
chrI_random	improved_genome	exon	2498998	2499102	.	-	.	Parent=Transcript:CBG18869
chrI_random	improved_genome	exon	2499168	2499340	.	-	.	Parent=Transcript:CBG18869
chrI_random	improved_genome	exon	2499995	2500159	.	-	.	Parent=Transcript:CBG18869
chrI_random	improved_genome	exon	2500204	2500517	.	-	.	Parent=Transcript:CBG18869
chrI_random	improved_genome	exon	2501148	2501417	.	-	.	Parent=Transcript:CBG18869
chrI_random	improved_genome	exon	2501451	2501503	.	-	.	Parent=Transcript:CBG18869
chrI_random	improved_genome	exon	2502130	2502273	.	-	.	Parent=Transcript:CBG18869
chrI_random	improved_genome	exon	2502481	2502576	.	-	.	Parent=Transcript:CBG18869
chrI_random	improved_genome	exon	2502624	2502716	.	-	.	Parent=Transcript:CBG18869
chrI_random	improved_genome	exon	2503506	2503591	.	-	.	Parent=Transcript:CBG18869
chrI_random	improved_genome	exon	2503771	2503933	.	-	.	Parent=Transcript:CBG18869
chrI_random	improved_genome	exon	2503981	2504121	.	-	.	Parent=Transcript:CBG18869
chrI_random	improved_genome	exon	2508359	2508616	.	-	.	Parent=Transcript:CBG18869
chrI_random	improved_genome	exon	2511596	2511712	.	-	.	Parent=Transcript:CBG18869
chrI_random	improved_genome	intron	2499103	2499167	.	-	.	Parent=Transcript:CBG18869
chrI_random	improved_genome	intron	2499341	2499994	.	-	.	Parent=Transcript:CBG18869
chrI_random	improved_genome	intron	2500160	2500203	.	-	.	Parent=Transcript:CBG18869
chrI_random	improved_genome	intron	2500518	2501147	.	-	.	Parent=Transcript:CBG18869
chrI_random	improved_genome	intron	2501418	2501450	.	-	.	Parent=Transcript:CBG18869
chrI_random	improved_genome	intron	2501504	2502129	.	-	.	Parent=Transcript:CBG18869
chrI_random	improved_genome	intron	2502274	2502480	.	-	.	Parent=Transcript:CBG18869
chrI_random	improved_genome	intron	2502577	2502623	.	-	.	Parent=Transcript:CBG18869
chrI_random	improved_genome	intron	2502717	2503505	.	-	.	Parent=Transcript:CBG18869
chrI_random	improved_genome	intron	2503592	2503770	.	-	.	Parent=Transcript:CBG18869
chrI_random	improved_genome	intron	2503934	2503980	.	-	.	Parent=Transcript:CBG18869
chrI_random	improved_genome	intron	2504122	2508358	.	-	.	Parent=Transcript:CBG18869
chrI_random	improved_genome	intron	2508617	2511595	.	-	.	Parent=Transcript:CBG18869
chrX	improved_genome	gene	12170963	12172888	.	-	.	ID=CBG10917
chrX	improved_genome	exon	12170963	12171010	.	-	.	Parent=Transcript:CBG10917
chrX	improved_genome	exon	12171057	12171191	.	-	.	Parent=Transcript:CBG10917
chrX	improved_genome	exon	12171237	12171329	.	-	.	Parent=Transcript:CBG10917
chrX	improved_genome	exon	12171379	12171486	.	-	.	Parent=Transcript:CBG10917
chrX	improved_genome	exon	12171534	12171683	.	-	.	Parent=Transcript:CBG10917
chrX	improved_genome	exon	12171732	12172064	.	-	.	Parent=Transcript:CBG10917
chrX	improved_genome	exon	12172108	12172450	.	-	.	Parent=Transcript:CBG10917
chrX	improved_genome	exon	12172495	12172568	.	-	.	Parent=Transcript:CBG10917
chrX	improved_genome	exon	12172609	12172768	.	-	.	Parent=Transcript:CBG10917
chrX	improved_genome	exon	12172818	12172888	.	-	.	Parent=Transcript:CBG10917
chrX	improved_genome	intron	12171011	12171056	.	-	.	Parent=Transcript:CBG10917
chrX	improved_genome	intron	12171192	12171236	.	-	.	Parent=Transcript:CBG10917
chrX	improved_genome	intron	12171330	12171378	.	-	.	Parent=Transcript:CBG10917
chrX	improved_genome	intron	12171487	12171533	.	-	.	Parent=Transcript:CBG10917
chrX	improved_genome	intron	12171684	12171731	.	-	.	Parent=Transcript:CBG10917
chrX	improved_genome	intron	12172065	12172107	.	-	.	Parent=Transcript:CBG10917
chrX	improved_genome	intron	12172451	12172494	.	-	.	Parent=Transcript:CBG10917
chrX	improved_genome	intron	12172569	12172608	.	-	.	Parent=Transcript:CBG10917
chrX	improved_genome	intron	12172769	12172817	.	-	.	Parent=Transcript:CBG10917
chrIII	improved_genome	gene	4121888	4122319	.	-	.	ID=CBG13319
chrIII	improved_genome	exon	4121888	4122142	.	-	.	Parent=Transcript:CBG13319
chrIII	improved_genome	exon	4122194	4122319	.	-	.	Parent=Transcript:CBG13319
chrIII	improved_genome	intron	4122143	4122193	.	-	.	Parent=Transcript:CBG13319
chrV	improved_genome	gene	11483661	11484731	.	+	.	ID=CBG19400
chrV	improved_genome	exon	11483661	11484121	.	+	.	Parent=Transcript:CBG19400
chrV	improved_genome	exon	11484169	11484331	.	+	.	Parent=Transcript:CBG19400
chrV	improved_genome	exon	11484386	11484547	.	+	.	Parent=Transcript:CBG19400
chrV	improved_genome	exon	11484594	11484731	.	+	.	Parent=Transcript:CBG19400
chrV	improved_genome	intron	11484122	11484168	.	+	.	Parent=Transcript:CBG19400
chrV	improved_genome	intron	11484332	11484385	.	+	.	Parent=Transcript:CBG19400
chrV	improved_genome	intron	11484548	11484593	.	+	.	Parent=Transcript:CBG19400
chrIV	improved_genome	gene	9021086	9032158	.	+	.	ID=CBG20003
chrIV	improved_genome	exon	9021086	9021191	.	+	.	Parent=Transcript:CBG20003
chrIV	improved_genome	exon	9021266	9021617	.	+	.	Parent=Transcript:CBG20003
chrIV	improved_genome	exon	9022588	9023055	.	+	.	Parent=Transcript:CBG20003
chrIV	improved_genome	exon	9023250	9023575	.	+	.	Parent=Transcript:CBG20003
chrIV	improved_genome	exon	9023994	9024154	.	+	.	Parent=Transcript:CBG20003
chrIV	improved_genome	exon	9024792	9025180	.	+	.	Parent=Transcript:CBG20003
chrIV	improved_genome	exon	9025272	9026501	.	+	.	Parent=Transcript:CBG20003
chrIV	improved_genome	exon	9026568	9026837	.	+	.	Parent=Transcript:CBG20003
chrIV	improved_genome	exon	9031441	9031750	.	+	.	Parent=Transcript:CBG20003
chrIV	improved_genome	exon	9031973	9032158	.	+	.	Parent=Transcript:CBG20003
chrIV	improved_genome	intron	9021192	9021265	.	+	.	Parent=Transcript:CBG20003
chrIV	improved_genome	intron	9021618	9022587	.	+	.	Parent=Transcript:CBG20003
chrIV	improved_genome	intron	9023056	9023249	.	+	.	Parent=Transcript:CBG20003
chrIV	improved_genome	intron	9023576	9023993	.	+	.	Parent=Transcript:CBG20003
chrIV	improved_genome	intron	9024155	9024791	.	+	.	Parent=Transcript:CBG20003
chrIV	improved_genome	intron	9025181	9025271	.	+	.	Parent=Transcript:CBG20003
chrIV	improved_genome	intron	9026502	9026567	.	+	.	Parent=Transcript:CBG20003
chrIV	improved_genome	intron	9026838	9031440	.	+	.	Parent=Transcript:CBG20003
chrIV	improved_genome	intron	9031751	9031972	.	+	.	Parent=Transcript:CBG20003
chrII	improved_genome	gene	5187068	5187722	.	-	.	ID=CBG11219
chrII	improved_genome	exon	5187068	5187178	.	-	.	Parent=Transcript:CBG11219
chrII	improved_genome	exon	5187224	5187316	.	-	.	Parent=Transcript:CBG11219
chrII	improved_genome	exon	5187522	5187722	.	-	.	Parent=Transcript:CBG11219
chrII	improved_genome	intron	5187179	5187223	.	-	.	Parent=Transcript:CBG11219
chrII	improved_genome	intron	5187317	5187521	.	-	.	Parent=Transcript:CBG11219
chrX	improved_genome	gene	8406546	8417902	.	+	.	ID=CBG14219
chrX	improved_genome	exon	8406548	8406597	.	+	.	Parent=Transcript:CBG14219
chrX	improved_genome	exon	8412325	8412358	.	+	.	Parent=Transcript:CBG14219
chrX	improved_genome	exon	8412806	8412841	.	+	.	Parent=Transcript:CBG14219
chrX	improved_genome	exon	8413127	8413447	.	+	.	Parent=Transcript:CBG14219
chrX	improved_genome	exon	8413497	8413681	.	+	.	Parent=Transcript:CBG14219
chrX	improved_genome	exon	8413729	8413891	.	+	.	Parent=Transcript:CBG14219
chrX	improved_genome	exon	8413986	8414176	.	+	.	Parent=Transcript:CBG14219
chrX	improved_genome	exon	8414236	8414380	.	+	.	Parent=Transcript:CBG14219
chrX	improved_genome	exon	8414670	8415333	.	+	.	Parent=Transcript:CBG14219
chrX	improved_genome	exon	8415650	8415762	.	+	.	Parent=Transcript:CBG14219
chrX	improved_genome	exon	8415817	8416034	.	+	.	Parent=Transcript:CBG14219
chrX	improved_genome	exon	8416157	8416379	.	+	.	Parent=Transcript:CBG14219
chrX	improved_genome	exon	8417828	8417902	.	+	.	Parent=Transcript:CBG14219
chrX	improved_genome	intron	8406598	8412324	.	+	.	Parent=Transcript:CBG14219
chrX	improved_genome	intron	8412359	8412805	.	+	.	Parent=Transcript:CBG14219
chrX	improved_genome	intron	8412842	8413126	.	+	.	Parent=Transcript:CBG14219
chrX	improved_genome	intron	8413448	8413496	.	+	.	Parent=Transcript:CBG14219
chrX	improved_genome	intron	8413682	8413728	.	+	.	Parent=Transcript:CBG14219
chrX	improved_genome	intron	8413892	8413985	.	+	.	Parent=Transcript:CBG14219
chrX	improved_genome	intron	8414177	8414235	.	+	.	Parent=Transcript:CBG14219
chrX	improved_genome	intron	8414381	8414669	.	+	.	Parent=Transcript:CBG14219
chrX	improved_genome	intron	8415334	8415649	.	+	.	Parent=Transcript:CBG14219
chrX	improved_genome	intron	8415763	8415816	.	+	.	Parent=Transcript:CBG14219
chrX	improved_genome	intron	8416035	8416156	.	+	.	Parent=Transcript:CBG14219
chrX	improved_genome	intron	8416380	8417827	.	+	.	Parent=Transcript:CBG14219
chrUn	improved_genome	gene	4972004	4973527	.	+	.	ID=CBG08906
chrUn	improved_genome	exon	4972004	4972106	.	+	.	Parent=Transcript:CBG08906
chrUn	improved_genome	exon	4972154	4972287	.	+	.	Parent=Transcript:CBG08906
chrUn	improved_genome	exon	4972437	4972581	.	+	.	Parent=Transcript:CBG08906
chrUn	improved_genome	exon	4972678	4973004	.	+	.	Parent=Transcript:CBG08906
chrUn	improved_genome	exon	4973088	4973283	.	+	.	Parent=Transcript:CBG08906
chrUn	improved_genome	exon	4973446	4973527	.	+	.	Parent=Transcript:CBG08906
chrUn	improved_genome	intron	4972107	4972153	.	+	.	Parent=Transcript:CBG08906
chrUn	improved_genome	intron	4972288	4972436	.	+	.	Parent=Transcript:CBG08906
chrUn	improved_genome	intron	4972582	4972677	.	+	.	Parent=Transcript:CBG08906
chrUn	improved_genome	intron	4973005	4973087	.	+	.	Parent=Transcript:CBG08906
chrUn	improved_genome	intron	4973284	4973445	.	+	.	Parent=Transcript:CBG08906
chrX	improved_genome	gene	933538	935762	.	+	.	ID=CBG16376
chrX	improved_genome	exon	933538	933822	.	+	.	Parent=Transcript:CBG16376
chrX	improved_genome	exon	934253	934414	.	+	.	Parent=Transcript:CBG16376
chrX	improved_genome	exon	934417	934441	.	+	.	Parent=Transcript:CBG16376
chrX	improved_genome	exon	934685	935145	.	+	.	Parent=Transcript:CBG16376
chrX	improved_genome	exon	935147	935175	.	+	.	Parent=Transcript:CBG16376
chrX	improved_genome	exon	935624	935762	.	+	.	Parent=Transcript:CBG16376
chrX	improved_genome	intron	933823	934252	.	+	.	Parent=Transcript:CBG16376
chrX	improved_genome	intron	934415	934416	.	+	.	Parent=Transcript:CBG16376
chrX	improved_genome	intron	934442	934684	.	+	.	Parent=Transcript:CBG16376
chrX	improved_genome	intron	935146	935146	.	+	.	Parent=Transcript:CBG16376
chrX	improved_genome	intron	935176	935623	.	+	.	Parent=Transcript:CBG16376
chrV	improved_genome	gene	340692	344004	.	+	.	ID=CBG11434
chrV	improved_genome	exon	340692	340791	.	+	.	Parent=Transcript:CBG11434
chrV	improved_genome	exon	341326	341439	.	+	.	Parent=Transcript:CBG11434
chrV	improved_genome	exon	341490	341604	.	+	.	Parent=Transcript:CBG11434
chrV	improved_genome	exon	342340	342470	.	+	.	Parent=Transcript:CBG11434
chrV	improved_genome	exon	342515	342628	.	+	.	Parent=Transcript:CBG11434
chrV	improved_genome	exon	342675	342844	.	+	.	Parent=Transcript:CBG11434
chrV	improved_genome	exon	342895	343002	.	+	.	Parent=Transcript:CBG11434
chrV	improved_genome	exon	343053	343173	.	+	.	Parent=Transcript:CBG11434
chrV	improved_genome	exon	343220	343329	.	+	.	Parent=Transcript:CBG11434
chrV	improved_genome	exon	343375	343566	.	+	.	Parent=Transcript:CBG11434
chrV	improved_genome	exon	343778	343830	.	+	.	Parent=Transcript:CBG11434
chrV	improved_genome	exon	343875	344004	.	+	.	Parent=Transcript:CBG11434
chrV	improved_genome	intron	340792	341325	.	+	.	Parent=Transcript:CBG11434
chrV	improved_genome	intron	341440	341489	.	+	.	Parent=Transcript:CBG11434
chrV	improved_genome	intron	341605	342339	.	+	.	Parent=Transcript:CBG11434
chrV	improved_genome	intron	342471	342514	.	+	.	Parent=Transcript:CBG11434
chrV	improved_genome	intron	342629	342674	.	+	.	Parent=Transcript:CBG11434
chrV	improved_genome	intron	342845	342894	.	+	.	Parent=Transcript:CBG11434
chrV	improved_genome	intron	343003	343052	.	+	.	Parent=Transcript:CBG11434
chrV	improved_genome	intron	343174	343219	.	+	.	Parent=Transcript:CBG11434
chrV	improved_genome	intron	343330	343374	.	+	.	Parent=Transcript:CBG11434
chrV	improved_genome	intron	343567	343777	.	+	.	Parent=Transcript:CBG11434
chrV	improved_genome	intron	343831	343874	.	+	.	Parent=Transcript:CBG11434
chrV	improved_genome	gene	3187388	3188427	.	-	.	ID=CBG10442
chrV	improved_genome	exon	3187388	3187761	.	-	.	Parent=Transcript:CBG10442
chrV	improved_genome	exon	3187832	3187847	.	-	.	Parent=Transcript:CBG10442
chrV	improved_genome	exon	3187852	3188427	.	-	.	Parent=Transcript:CBG10442
chrV	improved_genome	intron	3187762	3187831	.	-	.	Parent=Transcript:CBG10442
chrV	improved_genome	intron	3187848	3187851	.	-	.	Parent=Transcript:CBG10442
chrII	improved_genome	gene	8807201	8808757	.	-	.	ID=CBG02573
chrII	improved_genome	exon	8807201	8807274	.	-	.	Parent=Transcript:CBG02573
chrII	improved_genome	exon	8807331	8808181	.	-	.	Parent=Transcript:CBG02573
chrII	improved_genome	exon	8808231	8808478	.	-	.	Parent=Transcript:CBG02573
chrII	improved_genome	exon	8808527	8808637	.	-	.	Parent=Transcript:CBG02573
chrII	improved_genome	exon	8808686	8808757	.	-	.	Parent=Transcript:CBG02573
chrII	improved_genome	intron	8807275	8807330	.	-	.	Parent=Transcript:CBG02573
chrII	improved_genome	intron	8808182	8808230	.	-	.	Parent=Transcript:CBG02573
chrII	improved_genome	intron	8808479	8808526	.	-	.	Parent=Transcript:CBG02573
chrII	improved_genome	intron	8808638	8808685	.	-	.	Parent=Transcript:CBG02573
chrX	improved_genome	gene	15802605	15802971	.	-	.	ID=CBG15457
chrX	improved_genome	exon	15802605	15802916	.	-	.	Parent=Transcript:CBG15457
chrX	improved_genome	exon	15802969	15802971	.	-	.	Parent=Transcript:CBG15457
chrX	improved_genome	intron	15802917	15802968	.	-	.	Parent=Transcript:CBG15457
chrUn	improved_genome	gene	1810099	1815304	.	+	.	ID=CBG24167
chrUn	improved_genome	exon	1810099	1810197	.	+	.	Parent=Transcript:CBG24167
chrUn	improved_genome	exon	1810755	1810970	.	+	.	Parent=Transcript:CBG24167
chrUn	improved_genome	exon	1811066	1811219	.	+	.	Parent=Transcript:CBG24167
chrUn	improved_genome	exon	1811481	1811563	.	+	.	Parent=Transcript:CBG24167
chrUn	improved_genome	exon	1811630	1811796	.	+	.	Parent=Transcript:CBG24167
chrUn	improved_genome	exon	1811956	1812118	.	+	.	Parent=Transcript:CBG24167
chrUn	improved_genome	exon	1812701	1812946	.	+	.	Parent=Transcript:CBG24167
chrUn	improved_genome	exon	1813540	1813911	.	+	.	Parent=Transcript:CBG24167
chrUn	improved_genome	exon	1814748	1815124	.	+	.	Parent=Transcript:CBG24167
chrUn	improved_genome	exon	1815201	1815304	.	+	.	Parent=Transcript:CBG24167
chrUn	improved_genome	intron	1810198	1810754	.	+	.	Parent=Transcript:CBG24167
chrUn	improved_genome	intron	1810971	1811065	.	+	.	Parent=Transcript:CBG24167
chrUn	improved_genome	intron	1811220	1811480	.	+	.	Parent=Transcript:CBG24167
chrUn	improved_genome	intron	1811564	1811629	.	+	.	Parent=Transcript:CBG24167
chrUn	improved_genome	intron	1811797	1811955	.	+	.	Parent=Transcript:CBG24167
chrUn	improved_genome	intron	1812119	1812700	.	+	.	Parent=Transcript:CBG24167
chrUn	improved_genome	intron	1812947	1813539	.	+	.	Parent=Transcript:CBG24167
chrUn	improved_genome	intron	1813912	1814747	.	+	.	Parent=Transcript:CBG24167
chrUn	improved_genome	intron	1815125	1815200	.	+	.	Parent=Transcript:CBG24167
chrIII	improved_genome	gene	9080289	9080946	.	-	.	ID=CBG06914
chrIII	improved_genome	exon	9080289	9080643	.	-	.	Parent=Transcript:CBG06914
chrIII	improved_genome	exon	9080748	9080806	.	-	.	Parent=Transcript:CBG06914
chrIII	improved_genome	exon	9080854	9080946	.	-	.	Parent=Transcript:CBG06914
chrIII	improved_genome	intron	9080644	9080747	.	-	.	Parent=Transcript:CBG06914
chrIII	improved_genome	intron	9080807	9080853	.	-	.	Parent=Transcript:CBG06914
chrX	improved_genome	gene	19571330	19573707	.	-	.	ID=CBG07353
chrX	improved_genome	exon	19571330	19571543	.	-	.	Parent=Transcript:CBG07353
chrX	improved_genome	exon	19571669	19571863	.	-	.	Parent=Transcript:CBG07353
chrX	improved_genome	exon	19571908	19572095	.	-	.	Parent=Transcript:CBG07353
chrX	improved_genome	exon	19572143	19572269	.	-	.	Parent=Transcript:CBG07353
chrX	improved_genome	exon	19572348	19572502	.	-	.	Parent=Transcript:CBG07353
chrX	improved_genome	exon	19573525	19573707	.	-	.	Parent=Transcript:CBG07353
chrX	improved_genome	intron	19571544	19571668	.	-	.	Parent=Transcript:CBG07353
chrX	improved_genome	intron	19571864	19571907	.	-	.	Parent=Transcript:CBG07353
chrX	improved_genome	intron	19572096	19572142	.	-	.	Parent=Transcript:CBG07353
chrX	improved_genome	intron	19572270	19572347	.	-	.	Parent=Transcript:CBG07353
chrX	improved_genome	intron	19572503	19573524	.	-	.	Parent=Transcript:CBG07353
chrIII	improved_genome	gene	8847534	8850952	.	+	.	ID=CBG06853
chrIII	improved_genome	exon	8847534	8847748	.	+	.	Parent=Transcript:CBG06853
chrIII	improved_genome	exon	8847796	8847865	.	+	.	Parent=Transcript:CBG06853
chrIII	improved_genome	exon	8848015	8848185	.	+	.	Parent=Transcript:CBG06853
chrIII	improved_genome	exon	8848886	8849207	.	+	.	Parent=Transcript:CBG06853
chrIII	improved_genome	exon	8849261	8849655	.	+	.	Parent=Transcript:CBG06853
chrIII	improved_genome	exon	8850524	8850642	.	+	.	Parent=Transcript:CBG06853
chrIII	improved_genome	exon	8850691	8850755	.	+	.	Parent=Transcript:CBG06853
chrIII	improved_genome	exon	8850807	8850952	.	+	.	Parent=Transcript:CBG06853
chrIII	improved_genome	intron	8847749	8847795	.	+	.	Parent=Transcript:CBG06853
chrIII	improved_genome	intron	8847866	8848014	.	+	.	Parent=Transcript:CBG06853
chrIII	improved_genome	intron	8848186	8848885	.	+	.	Parent=Transcript:CBG06853
chrIII	improved_genome	intron	8849208	8849260	.	+	.	Parent=Transcript:CBG06853
chrIII	improved_genome	intron	8849656	8850523	.	+	.	Parent=Transcript:CBG06853
chrIII	improved_genome	intron	8850643	8850690	.	+	.	Parent=Transcript:CBG06853
chrIII	improved_genome	intron	8850756	8850806	.	+	.	Parent=Transcript:CBG06853
chrV	improved_genome	gene	1478917	1479665	.	-	.	ID=CBG00792
chrV	improved_genome	exon	1478917	1479091	.	-	.	Parent=Transcript:CBG00792
chrV	improved_genome	exon	1479145	1479665	.	-	.	Parent=Transcript:CBG00792
chrV	improved_genome	intron	1479092	1479144	.	-	.	Parent=Transcript:CBG00792
chrIV	improved_genome	gene	14946743	14951306	.	+	.	ID=CBG13498
chrIV	improved_genome	exon	14946743	14946851	.	+	.	Parent=Transcript:CBG13498
chrIV	improved_genome	exon	14947417	14947557	.	+	.	Parent=Transcript:CBG13498
chrIV	improved_genome	exon	14949258	14949408	.	+	.	Parent=Transcript:CBG13498
chrIV	improved_genome	exon	14949456	14949520	.	+	.	Parent=Transcript:CBG13498
chrIV	improved_genome	exon	14949769	14949887	.	+	.	Parent=Transcript:CBG13498
chrIV	improved_genome	exon	14950146	14950211	.	+	.	Parent=Transcript:CBG13498
chrIV	improved_genome	exon	14950276	14950465	.	+	.	Parent=Transcript:CBG13498
chrIV	improved_genome	exon	14951107	14951306	.	+	.	Parent=Transcript:CBG13498
chrIV	improved_genome	intron	14946852	14947416	.	+	.	Parent=Transcript:CBG13498
chrIV	improved_genome	intron	14947558	14949257	.	+	.	Parent=Transcript:CBG13498
chrIV	improved_genome	intron	14949409	14949455	.	+	.	Parent=Transcript:CBG13498
chrIV	improved_genome	intron	14949521	14949768	.	+	.	Parent=Transcript:CBG13498
chrIV	improved_genome	intron	14949888	14950145	.	+	.	Parent=Transcript:CBG13498
chrIV	improved_genome	intron	14950212	14950275	.	+	.	Parent=Transcript:CBG13498
chrIV	improved_genome	intron	14950466	14951106	.	+	.	Parent=Transcript:CBG13498
chrX	improved_genome	gene	12628271	12628711	.	-	.	ID=CBG11016
chrX	improved_genome	exon	12628271	12628330	.	-	.	Parent=Transcript:CBG11016
chrX	improved_genome	exon	12628460	12628711	.	-	.	Parent=Transcript:CBG11016
chrX	improved_genome	intron	12628331	12628459	.	-	.	Parent=Transcript:CBG11016
chrX	improved_genome	gene	7719452	7722481	.	-	.	ID=CBG14069
chrX	improved_genome	exon	7719452	7719580	.	-	.	Parent=Transcript:CBG14069
chrX	improved_genome	exon	7719634	7719747	.	-	.	Parent=Transcript:CBG14069
chrX	improved_genome	exon	7720158	7720343	.	-	.	Parent=Transcript:CBG14069
chrX	improved_genome	exon	7721043	7722006	.	-	.	Parent=Transcript:CBG14069
chrX	improved_genome	exon	7722474	7722481	.	-	.	Parent=Transcript:CBG14069
chrX	improved_genome	intron	7719581	7719633	.	-	.	Parent=Transcript:CBG14069
chrX	improved_genome	intron	7719748	7720157	.	-	.	Parent=Transcript:CBG14069
chrX	improved_genome	intron	7720344	7721042	.	-	.	Parent=Transcript:CBG14069
chrX	improved_genome	intron	7722007	7722473	.	-	.	Parent=Transcript:CBG14069
chrIII	improved_genome	gene	4986428	4990409	.	+	.	ID=CBG09950
chrIII	improved_genome	exon	4986428	4986479	.	+	.	Parent=Transcript:CBG09950
chrIII	improved_genome	exon	4987062	4987234	.	+	.	Parent=Transcript:CBG09950
chrIII	improved_genome	exon	4987280	4987452	.	+	.	Parent=Transcript:CBG09950
chrIII	improved_genome	exon	4987498	4988596	.	+	.	Parent=Transcript:CBG09950
chrIII	improved_genome	exon	4988663	4989170	.	+	.	Parent=Transcript:CBG09950
chrIII	improved_genome	exon	4989218	4989605	.	+	.	Parent=Transcript:CBG09950
chrIII	improved_genome	exon	4989652	4990149	.	+	.	Parent=Transcript:CBG09950
chrIII	improved_genome	exon	4990194	4990338	.	+	.	Parent=Transcript:CBG09950
chrIII	improved_genome	exon	4990341	4990409	.	+	.	Parent=Transcript:CBG09950
chrIII	improved_genome	intron	4986480	4987061	.	+	.	Parent=Transcript:CBG09950
chrIII	improved_genome	intron	4987235	4987279	.	+	.	Parent=Transcript:CBG09950
chrIII	improved_genome	intron	4987453	4987497	.	+	.	Parent=Transcript:CBG09950
chrIII	improved_genome	intron	4988597	4988662	.	+	.	Parent=Transcript:CBG09950
chrIII	improved_genome	intron	4989171	4989217	.	+	.	Parent=Transcript:CBG09950
chrIII	improved_genome	intron	4989606	4989651	.	+	.	Parent=Transcript:CBG09950
chrIII	improved_genome	intron	4990150	4990193	.	+	.	Parent=Transcript:CBG09950
chrIII	improved_genome	intron	4990339	4990340	.	+	.	Parent=Transcript:CBG09950
chrV	improved_genome	gene	1583894	1586523	.	-	.	ID=CBG00831
chrV	improved_genome	exon	1583894	1584007	.	-	.	Parent=Transcript:CBG00831
chrV	improved_genome	exon	1584256	1584335	.	-	.	Parent=Transcript:CBG00831
chrV	improved_genome	exon	1584705	1584837	.	-	.	Parent=Transcript:CBG00831
chrV	improved_genome	exon	1586476	1586523	.	-	.	Parent=Transcript:CBG00831
chrV	improved_genome	intron	1584008	1584255	.	-	.	Parent=Transcript:CBG00831
chrV	improved_genome	intron	1584336	1584704	.	-	.	Parent=Transcript:CBG00831
chrV	improved_genome	intron	1584838	1586475	.	-	.	Parent=Transcript:CBG00831
chrV	improved_genome	gene	7118825	7120368	.	-	.	ID=CBG23172
chrV	improved_genome	exon	7118825	7118962	.	-	.	Parent=Transcript:CBG23172
chrV	improved_genome	exon	7119069	7119275	.	-	.	Parent=Transcript:CBG23172
chrV	improved_genome	exon	7119326	7119634	.	-	.	Parent=Transcript:CBG23172
chrV	improved_genome	exon	7119682	7120312	.	-	.	Parent=Transcript:CBG23172
chrV	improved_genome	exon	7120355	7120368	.	-	.	Parent=Transcript:CBG23172
chrV	improved_genome	intron	7118963	7119068	.	-	.	Parent=Transcript:CBG23172
chrV	improved_genome	intron	7119276	7119325	.	-	.	Parent=Transcript:CBG23172
chrV	improved_genome	intron	7119635	7119681	.	-	.	Parent=Transcript:CBG23172
chrV	improved_genome	intron	7120313	7120354	.	-	.	Parent=Transcript:CBG23172
chrX	improved_genome	gene	17090642	17095061	.	-	.	ID=CBG05299
chrX	improved_genome	exon	17090642	17090997	.	-	.	Parent=Transcript:CBG05299
chrX	improved_genome	exon	17092156	17092574	.	-	.	Parent=Transcript:CBG05299
chrX	improved_genome	exon	17092625	17092655	.	-	.	Parent=Transcript:CBG05299
chrX	improved_genome	exon	17092703	17092734	.	-	.	Parent=Transcript:CBG05299
chrX	improved_genome	exon	17092782	17094083	.	-	.	Parent=Transcript:CBG05299
chrX	improved_genome	exon	17094193	17094354	.	-	.	Parent=Transcript:CBG05299
chrX	improved_genome	exon	17094781	17094920	.	-	.	Parent=Transcript:CBG05299
chrX	improved_genome	exon	17094969	17095061	.	-	.	Parent=Transcript:CBG05299
chrX	improved_genome	intron	17090998	17092155	.	-	.	Parent=Transcript:CBG05299
chrX	improved_genome	intron	17092575	17092624	.	-	.	Parent=Transcript:CBG05299
chrX	improved_genome	intron	17092656	17092702	.	-	.	Parent=Transcript:CBG05299
chrX	improved_genome	intron	17092735	17092781	.	-	.	Parent=Transcript:CBG05299
chrX	improved_genome	intron	17094084	17094192	.	-	.	Parent=Transcript:CBG05299
chrX	improved_genome	intron	17094355	17094780	.	-	.	Parent=Transcript:CBG05299
chrX	improved_genome	intron	17094921	17094968	.	-	.	Parent=Transcript:CBG05299
chrV	improved_genome	gene	4289670	4290455	.	+	.	ID=CBG01292
chrV	improved_genome	exon	4289670	4289816	.	+	.	Parent=Transcript:CBG01292
chrV	improved_genome	exon	4289861	4290148	.	+	.	Parent=Transcript:CBG01292
chrV	improved_genome	exon	4290219	4290455	.	+	.	Parent=Transcript:CBG01292
chrV	improved_genome	intron	4289817	4289860	.	+	.	Parent=Transcript:CBG01292
chrV	improved_genome	intron	4290149	4290218	.	+	.	Parent=Transcript:CBG01292
chrUn	improved_genome	gene	3749561	3750348	.	-	.	ID=CBG24765
chrUn	improved_genome	exon	3749561	3749833	.	-	.	Parent=Transcript:CBG24765
chrUn	improved_genome	exon	3750313	3750348	.	-	.	Parent=Transcript:CBG24765
chrUn	improved_genome	intron	3749834	3750312	.	-	.	Parent=Transcript:CBG24765
chrX	improved_genome	gene	3136111	3140122	.	-	.	ID=CBG01860
chrX	improved_genome	exon	3136111	3136251	.	-	.	Parent=Transcript:CBG01860
chrX	improved_genome	exon	3136302	3136540	.	-	.	Parent=Transcript:CBG01860
chrX	improved_genome	exon	3136587	3136719	.	-	.	Parent=Transcript:CBG01860
chrX	improved_genome	exon	3136767	3136910	.	-	.	Parent=Transcript:CBG01860
chrX	improved_genome	exon	3137626	3137753	.	-	.	Parent=Transcript:CBG01860
chrX	improved_genome	exon	3137799	3137884	.	-	.	Parent=Transcript:CBG01860
chrX	improved_genome	exon	3137935	3138115	.	-	.	Parent=Transcript:CBG01860
chrX	improved_genome	exon	3138161	3138308	.	-	.	Parent=Transcript:CBG01860
chrX	improved_genome	exon	3139186	3139349	.	-	.	Parent=Transcript:CBG01860
chrX	improved_genome	exon	3140062	3140122	.	-	.	Parent=Transcript:CBG01860
chrX	improved_genome	intron	3136252	3136301	.	-	.	Parent=Transcript:CBG01860
chrX	improved_genome	intron	3136541	3136586	.	-	.	Parent=Transcript:CBG01860
chrX	improved_genome	intron	3136720	3136766	.	-	.	Parent=Transcript:CBG01860
chrX	improved_genome	intron	3136911	3137625	.	-	.	Parent=Transcript:CBG01860
chrX	improved_genome	intron	3137754	3137798	.	-	.	Parent=Transcript:CBG01860
chrX	improved_genome	intron	3137885	3137934	.	-	.	Parent=Transcript:CBG01860
chrX	improved_genome	intron	3138116	3138160	.	-	.	Parent=Transcript:CBG01860
chrX	improved_genome	intron	3138309	3139185	.	-	.	Parent=Transcript:CBG01860
chrX	improved_genome	intron	3139350	3140061	.	-	.	Parent=Transcript:CBG01860
chrV	improved_genome	gene	8262273	8264596	.	+	.	ID=CBG09535
chrV	improved_genome	exon	8262273	8262462	.	+	.	Parent=Transcript:CBG09535
chrV	improved_genome	exon	8262870	8262951	.	+	.	Parent=Transcript:CBG09535
chrV	improved_genome	exon	8263000	8263231	.	+	.	Parent=Transcript:CBG09535
chrV	improved_genome	exon	8263286	8263486	.	+	.	Parent=Transcript:CBG09535
chrV	improved_genome	exon	8263532	8264297	.	+	.	Parent=Transcript:CBG09535
chrV	improved_genome	exon	8264403	8264596	.	+	.	Parent=Transcript:CBG09535
chrV	improved_genome	intron	8262463	8262869	.	+	.	Parent=Transcript:CBG09535
chrV	improved_genome	intron	8262952	8262999	.	+	.	Parent=Transcript:CBG09535
chrV	improved_genome	intron	8263232	8263285	.	+	.	Parent=Transcript:CBG09535
chrV	improved_genome	intron	8263487	8263531	.	+	.	Parent=Transcript:CBG09535
chrV	improved_genome	intron	8264298	8264402	.	+	.	Parent=Transcript:CBG09535
chrIII	improved_genome	gene	3117613	3120049	.	-	.	ID=CBG08970
chrIII	improved_genome	exon	3117613	3117877	.	-	.	Parent=Transcript:CBG08970
chrIII	improved_genome	exon	3117939	3118290	.	-	.	Parent=Transcript:CBG08970
chrIII	improved_genome	exon	3118341	3118416	.	-	.	Parent=Transcript:CBG08970
chrIII	improved_genome	exon	3118469	3118600	.	-	.	Parent=Transcript:CBG08970
chrIII	improved_genome	exon	3118970	3119140	.	-	.	Parent=Transcript:CBG08970
chrIII	improved_genome	exon	3119756	3120049	.	-	.	Parent=Transcript:CBG08970
chrIII	improved_genome	intron	3117878	3117938	.	-	.	Parent=Transcript:CBG08970
chrIII	improved_genome	intron	3118291	3118340	.	-	.	Parent=Transcript:CBG08970
chrIII	improved_genome	intron	3118417	3118468	.	-	.	Parent=Transcript:CBG08970
chrIII	improved_genome	intron	3118601	3118969	.	-	.	Parent=Transcript:CBG08970
chrIII	improved_genome	intron	3119141	3119755	.	-	.	Parent=Transcript:CBG08970
chrIV	improved_genome	gene	1852761	1854795	.	-	.	ID=CBG21510
chrIV	improved_genome	exon	1852761	1852916	.	-	.	Parent=Transcript:CBG21510
chrIV	improved_genome	exon	1852963	1853033	.	-	.	Parent=Transcript:CBG21510
chrIV	improved_genome	exon	1853702	1853787	.	-	.	Parent=Transcript:CBG21510
chrIV	improved_genome	exon	1853814	1854059	.	-	.	Parent=Transcript:CBG21510
chrIV	improved_genome	exon	1854644	1854795	.	-	.	Parent=Transcript:CBG21510
chrIV	improved_genome	intron	1852917	1852962	.	-	.	Parent=Transcript:CBG21510
chrIV	improved_genome	intron	1853034	1853701	.	-	.	Parent=Transcript:CBG21510
chrIV	improved_genome	intron	1853788	1853813	.	-	.	Parent=Transcript:CBG21510
chrIV	improved_genome	intron	1854060	1854643	.	-	.	Parent=Transcript:CBG21510
chrUn	improved_genome	gene	2320423	2324094	.	-	.	ID=CBG24317
chrUn	improved_genome	exon	2320423	2321148	.	-	.	Parent=Transcript:CBG24317
chrUn	improved_genome	exon	2324059	2324094	.	-	.	Parent=Transcript:CBG24317
chrUn	improved_genome	intron	2321149	2324058	.	-	.	Parent=Transcript:CBG24317
chrV	improved_genome	gene	2574488	2580332	.	-	.	ID=CBG21854
chrV	improved_genome	exon	2574488	2574998	.	-	.	Parent=Transcript:CBG21854
chrV	improved_genome	exon	2575319	2575948	.	-	.	Parent=Transcript:CBG21854
chrV	improved_genome	exon	2580304	2580332	.	-	.	Parent=Transcript:CBG21854
chrV	improved_genome	intron	2574999	2575318	.	-	.	Parent=Transcript:CBG21854
chrV	improved_genome	intron	2575949	2580303	.	-	.	Parent=Transcript:CBG21854
chrII_random	improved_genome	gene	792392	794026	.	+	.	ID=CBG13157
chrII_random	improved_genome	exon	792392	792465	.	+	.	Parent=Transcript:CBG13157
chrII_random	improved_genome	exon	792519	792597	.	+	.	Parent=Transcript:CBG13157
chrII_random	improved_genome	exon	792714	792836	.	+	.	Parent=Transcript:CBG13157
chrII_random	improved_genome	exon	792882	793001	.	+	.	Parent=Transcript:CBG13157
chrII_random	improved_genome	exon	793047	793159	.	+	.	Parent=Transcript:CBG13157
chrII_random	improved_genome	exon	793206	793575	.	+	.	Parent=Transcript:CBG13157
chrII_random	improved_genome	exon	793632	793760	.	+	.	Parent=Transcript:CBG13157
chrII_random	improved_genome	exon	793811	793925	.	+	.	Parent=Transcript:CBG13157
chrII_random	improved_genome	exon	793980	794026	.	+	.	Parent=Transcript:CBG13157
chrII_random	improved_genome	intron	792466	792518	.	+	.	Parent=Transcript:CBG13157
chrII_random	improved_genome	intron	792598	792713	.	+	.	Parent=Transcript:CBG13157
chrII_random	improved_genome	intron	792837	792881	.	+	.	Parent=Transcript:CBG13157
chrII_random	improved_genome	intron	793002	793046	.	+	.	Parent=Transcript:CBG13157
chrII_random	improved_genome	intron	793160	793205	.	+	.	Parent=Transcript:CBG13157
chrII_random	improved_genome	intron	793576	793631	.	+	.	Parent=Transcript:CBG13157
chrII_random	improved_genome	intron	793761	793810	.	+	.	Parent=Transcript:CBG13157
chrII_random	improved_genome	intron	793926	793979	.	+	.	Parent=Transcript:CBG13157
chrV	improved_genome	gene	10610630	10611521	.	+	.	ID=CBG19189
chrV	improved_genome	exon	10610630	10610684	.	+	.	Parent=Transcript:CBG19189
chrV	improved_genome	exon	10610730	10610872	.	+	.	Parent=Transcript:CBG19189
chrV	improved_genome	exon	10610990	10611235	.	+	.	Parent=Transcript:CBG19189
chrV	improved_genome	exon	10611285	10611521	.	+	.	Parent=Transcript:CBG19189
chrV	improved_genome	intron	10610685	10610729	.	+	.	Parent=Transcript:CBG19189
chrV	improved_genome	intron	10610873	10610989	.	+	.	Parent=Transcript:CBG19189
chrV	improved_genome	intron	10611236	10611284	.	+	.	Parent=Transcript:CBG19189
chrV	improved_genome	gene	4908012	4910262	.	-	.	ID=CBG12115
chrV	improved_genome	exon	4908012	4908116	.	-	.	Parent=Transcript:CBG12115
chrV	improved_genome	exon	4908357	4908535	.	-	.	Parent=Transcript:CBG12115
chrV	improved_genome	exon	4908694	4908937	.	-	.	Parent=Transcript:CBG12115
chrV	improved_genome	exon	4909461	4909676	.	-	.	Parent=Transcript:CBG12115
chrV	improved_genome	exon	4910077	4910262	.	-	.	Parent=Transcript:CBG12115
chrV	improved_genome	intron	4908117	4908356	.	-	.	Parent=Transcript:CBG12115
chrV	improved_genome	intron	4908536	4908693	.	-	.	Parent=Transcript:CBG12115
chrV	improved_genome	intron	4908938	4909460	.	-	.	Parent=Transcript:CBG12115
chrV	improved_genome	intron	4909677	4910076	.	-	.	Parent=Transcript:CBG12115
chrV	improved_genome	gene	11586458	11587600	.	-	.	ID=CBG19433
chrV	improved_genome	exon	11586458	11587371	.	-	.	Parent=Transcript:CBG19433
chrV	improved_genome	exon	11587591	11587600	.	-	.	Parent=Transcript:CBG19433
chrV	improved_genome	intron	11587372	11587590	.	-	.	Parent=Transcript:CBG19433
chrII	improved_genome	gene	4994804	4997752	.	+	.	ID=CBG11180
chrII	improved_genome	exon	4994804	4994835	.	+	.	Parent=Transcript:CBG11180
chrII	improved_genome	exon	4994881	4994980	.	+	.	Parent=Transcript:CBG11180
chrII	improved_genome	exon	4995026	4995190	.	+	.	Parent=Transcript:CBG11180
chrII	improved_genome	exon	4995241	4995543	.	+	.	Parent=Transcript:CBG11180
chrII	improved_genome	exon	4995608	4995668	.	+	.	Parent=Transcript:CBG11180
chrII	improved_genome	exon	4996002	4996058	.	+	.	Parent=Transcript:CBG11180
chrII	improved_genome	exon	4996109	4996320	.	+	.	Parent=Transcript:CBG11180
chrII	improved_genome	exon	4996367	4996459	.	+	.	Parent=Transcript:CBG11180
chrII	improved_genome	exon	4996868	4997356	.	+	.	Parent=Transcript:CBG11180
chrII	improved_genome	exon	4997403	4997532	.	+	.	Parent=Transcript:CBG11180
chrII	improved_genome	exon	4997580	4997752	.	+	.	Parent=Transcript:CBG11180
chrII	improved_genome	intron	4994836	4994880	.	+	.	Parent=Transcript:CBG11180
chrII	improved_genome	intron	4994981	4995025	.	+	.	Parent=Transcript:CBG11180
chrII	improved_genome	intron	4995191	4995240	.	+	.	Parent=Transcript:CBG11180
chrII	improved_genome	intron	4995544	4995607	.	+	.	Parent=Transcript:CBG11180
chrII	improved_genome	intron	4995669	4996001	.	+	.	Parent=Transcript:CBG11180
chrII	improved_genome	intron	4996059	4996108	.	+	.	Parent=Transcript:CBG11180
chrII	improved_genome	intron	4996321	4996366	.	+	.	Parent=Transcript:CBG11180
chrII	improved_genome	intron	4996460	4996867	.	+	.	Parent=Transcript:CBG11180
chrII	improved_genome	intron	4997357	4997402	.	+	.	Parent=Transcript:CBG11180
chrII	improved_genome	intron	4997533	4997579	.	+	.	Parent=Transcript:CBG11180
chrIV	improved_genome	gene	10237014	10237997	.	-	.	ID=CBG01640
chrIV	improved_genome	exon	10237014	10237031	.	-	.	Parent=Transcript:CBG01640
chrIV	improved_genome	exon	10237068	10237190	.	-	.	Parent=Transcript:CBG01640
chrIV	improved_genome	exon	10237247	10237397	.	-	.	Parent=Transcript:CBG01640
chrIV	improved_genome	exon	10237451	10237599	.	-	.	Parent=Transcript:CBG01640
chrIV	improved_genome	exon	10237887	10237997	.	-	.	Parent=Transcript:CBG01640
chrIV	improved_genome	intron	10237032	10237067	.	-	.	Parent=Transcript:CBG01640
chrIV	improved_genome	intron	10237191	10237246	.	-	.	Parent=Transcript:CBG01640
chrIV	improved_genome	intron	10237398	10237450	.	-	.	Parent=Transcript:CBG01640
chrIV	improved_genome	intron	10237600	10237886	.	-	.	Parent=Transcript:CBG01640
chrII	improved_genome	gene	7344324	7345833	.	-	.	ID=CBG02925
chrII	improved_genome	exon	7344324	7344443	.	-	.	Parent=Transcript:CBG02925
chrII	improved_genome	exon	7344490	7344624	.	-	.	Parent=Transcript:CBG02925
chrII	improved_genome	exon	7344668	7345336	.	-	.	Parent=Transcript:CBG02925
chrII	improved_genome	exon	7345389	7345475	.	-	.	Parent=Transcript:CBG02925
chrII	improved_genome	exon	7345521	7345744	.	-	.	Parent=Transcript:CBG02925
chrII	improved_genome	exon	7345788	7345833	.	-	.	Parent=Transcript:CBG02925
chrII	improved_genome	intron	7344444	7344489	.	-	.	Parent=Transcript:CBG02925
chrII	improved_genome	intron	7344625	7344667	.	-	.	Parent=Transcript:CBG02925
chrII	improved_genome	intron	7345337	7345388	.	-	.	Parent=Transcript:CBG02925
chrII	improved_genome	intron	7345476	7345520	.	-	.	Parent=Transcript:CBG02925
chrII	improved_genome	intron	7345745	7345787	.	-	.	Parent=Transcript:CBG02925
chrII	improved_genome	gene	11840414	11842007	.	-	.	ID=CBG17786
chrII	improved_genome	exon	11840414	11840836	.	-	.	Parent=Transcript:CBG17786
chrII	improved_genome	exon	11841017	11841130	.	-	.	Parent=Transcript:CBG17786
chrII	improved_genome	exon	11841175	11841253	.	-	.	Parent=Transcript:CBG17786
chrII	improved_genome	exon	11841865	11842007	.	-	.	Parent=Transcript:CBG17786
[truncated: 227,449 more rows]
